# Supplementary material for: SNP-SNP Interaction Analysis on Soybean Oil Content under Multi-Environments
Source: PLoS One. 2016 Sep 26;11(9):e0163692. doi: 10.1371/journal.pone.0163692 (PMC5036806; doi:10.1371/journal.pone.0163692)
Supplement: S1 Table — NS means no signification value in that environments, epistatic value indicates the epistatic effects value of the SNP—SNP pairs, contribution rates indicates the phenotypic variation of the SNP—SNP interaction pairs. (XLSX) [file pone.0163692.s001.xlsx]

## Sheet: Sheet1
		Epistatic value											Contribution rates
SNP loci_1	SNP loci_2	2004HRB	2005HRB	2006HRB	2007HRB	2007JMS	2008HRB	2008HXL	2008JMS	2009HXL	2011JMS	2012HXL	2004HRB	2005HRB	2006HRB	2007HRB	2007JMS	2008HRB	2008HXL	2008JMS	2009HXL	2011JMS	2012HXL
1507	1957	NS	NS	0.05	NS	NS	0.1	NS	0.03	0.05	NS	NS	NS	NS	0.03	NS	NS	0.13	NS	0.04	0.04	NS	NS
556	2544	0.03	NS	0.06	NS	0.19	NS	0.16	0.07	NS	NS	NS	0.02	NS	0.05	NS	0.28	NS	0.2	0.09	NS	NS	NS
560	2544	0.03	NS	0.06	NS	0.19	NS	0.16	0.07	NS	NS	NS	0.02	NS	0.05	NS	0.28	NS	0.2	0.09	NS	NS	NS
561	2544	0.03	NS	0.06	NS	0.19	NS	0.16	0.08	NS	NS	NS	0.02	NS	0.05	NS	0.27	NS	0.19	0.09	NS	NS	NS
1508	1957	NS	NS	0.04	NS	NS	0.14	NS	NS	0.03	NS	NS	NS	NS	0.04	NS	NS	0.17	NS	NS	0.02	NS	NS
554	2535	NS	NS	0.11	NS	0.24	NS	0.17	0.07	NS	NS	NS	NS	NS	0.13	NS	0.39	NS	0.26	0.07	NS	NS	NS
554	2545	NS	NS	0.07	NS	0.17	NS	0.2	0.08	NS	NS	NS	NS	NS	0.06	NS	0.25	NS	0.26	0.1	NS	NS	NS
555	2535	NS	NS	0.11	NS	0.24	NS	0.17	0.07	NS	NS	NS	NS	NS	0.13	NS	0.39	NS	0.26	0.07	NS	NS	NS
555	2545	NS	NS	0.07	NS	0.17	NS	0.2	0.08	NS	NS	NS	NS	NS	0.06	NS	0.25	NS	0.26	0.1	NS	NS	NS
556	2535	NS	NS	0.11	NS	0.24	NS	0.17	0.07	NS	NS	NS	NS	NS	0.13	NS	0.39	NS	0.26	0.07	NS	NS	NS
556	2545	NS	NS	0.07	NS	0.17	NS	0.2	0.08	NS	NS	NS	NS	NS	0.06	NS	0.25	NS	0.26	0.1	NS	NS	NS
560	2535	NS	NS	0.11	NS	0.24	NS	0.17	0.07	NS	NS	NS	NS	NS	0.13	NS	0.39	NS	0.26	0.07	NS	NS	NS
560	2545	NS	NS	0.07	NS	0.17	NS	0.2	0.08	NS	NS	NS	NS	NS	0.06	NS	0.25	NS	0.26	0.1	NS	NS	NS
561	2535	NS	NS	0.11	NS	0.24	NS	0.17	0.07	NS	NS	NS	NS	NS	0.13	NS	0.39	NS	0.25	0.08	NS	NS	NS
561	2545	NS	NS	0.07	NS	0.17	NS	0.2	0.08	NS	NS	NS	NS	NS	0.06	NS	0.25	NS	0.26	0.1	NS	NS	NS
562	2535	NS	NS	0.11	NS	0.24	NS	0.17	0.07	NS	NS	NS	NS	NS	0.13	NS	0.39	NS	0.25	0.08	NS	NS	NS
562	2545	NS	NS	0.07	NS	0.17	NS	0.2	0.08	NS	NS	NS	NS	NS	0.06	NS	0.25	NS	0.26	0.1	NS	NS	NS
563	2545	NS	NS	0.07	NS	0.17	NS	0.2	0.08	NS	NS	NS	NS	NS	0.06	NS	0.25	NS	0.26	0.1	NS	NS	NS
564	2545	NS	NS	0.07	NS	0.17	NS	0.2	0.08	NS	NS	NS	NS	NS	0.06	NS	0.25	NS	0.26	0.1	NS	NS	NS
565	2544	0.07	NS	0.1	NS	0.19	NS	NS	0.13	NS	NS	NS	0.09	NS	0.1	NS	0.27	NS	NS	0.18	NS	NS	NS
565	2545	0.09	NS	0.11	NS	0.25	NS	NS	0.08	NS	NS	NS	0.12	NS	0.11	NS	0.36	NS	NS	0.11	NS	NS	NS
566	2544	0.07	NS	0.11	NS	0.12	NS	NS	0.12	NS	NS	NS	0.08	NS	0.12	NS	0.16	NS	NS	0.17	NS	NS	NS
566	2545	0.09	NS	0.12	NS	0.16	NS	NS	0.08	NS	NS	NS	0.11	NS	0.13	NS	0.23	NS	NS	0.11	NS	NS	NS
592	2542	NS	NS	NS	NS	0.13	0.12	NS	NS	0.07	NS	NS	NS	NS	NS	NS	0.18	0.13	NS	NS	0.09	NS	NS
2379	2537	NS	NS	NS	NS	NS	NS	0.03	0.02	0.06	0.02	NS	NS	NS	NS	NS	NS	NS	0.04	0.02	0.05	0.01	NS
2419	2537	NS	NS	0.03	NS	0.02	NS	NS	NS	NS	NS	NS	NS	0.04	0.01	NS	0.02	NS	NS	NS	NS	NS	NS
1582	2537	NS	NS	NS	NS	0.02	0.01	0.02	0.27	NS	NS	NS	NS	NS	NS	NS	0.01	0.01	0.03	0.42	NS	NS	NS
1505	1957	NS	NS	0.01	NS	NS	NS	NS	0.01	0.02	NS	NS	NS	NS	0.01	NS	NS	NS	NS	0.01	0.02	NS	NS
1506	1957	NS	NS	0.01	NS	NS	NS	NS	0.01	0.02	NS	NS	NS	NS	0.01	NS	NS	NS	NS	0.01	0.02	NS	NS
1214	2537	NS	NS	0.02	NS	NS	NS	NS	0.08	0.02	NS	NS	NS	NS	0.01	NS	NS	NS	NS	0.06	0.02	NS	NS
1572	2542	NS	NS	NS	NS	NS	NS	0.08	0.02	NS	NS	0.13	NS	NS	NS	NS	NS	NS	0.1	0.03	NS	NS	0.16
2386	2544	NS	NS	NS	NS	NS	NS	NS	0.23	NS	NS	0.05	NS	0.04	NS	NS	NS	NS	NS	0.37	NS	NS	0.01
2388	2544	NS	NS	NS	NS	NS	NS	NS	0.17	NS	NS	0.06	NS	0.02	NS	NS	NS	NS	NS	0.25	NS	NS	0.05
554	2539	NS	NS	0.08	NS	0.15	NS	NS	NS	0.05	NS	NS	NS	NS	0.06	NS	0.22	NS	NS	NS	0.06	NS	NS
554	2541	0.08	NS	0.11	NS	0.23	NS	NS	NS	NS	NS	NS	0.11	NS	0.11	NS	0.36	NS	NS	NS	NS	NS	NS
554	2543	0.04	NS	0.09	NS	0.19	NS	NS	NS	NS	NS	NS	0.04	NS	0.1	NS	0.28	NS	NS	NS	NS	NS	NS
554	2544	NS	NS	NS	NS	0.19	NS	0.16	0.07	NS	NS	NS	NS	NS	NS	NS	0.28	NS	0.2	0.09	NS	NS	NS
555	2539	NS	NS	0.08	NS	0.15	NS	NS	NS	0.05	NS	NS	NS	NS	0.06	NS	0.22	NS	NS	NS	0.06	NS	NS
555	2541	0.08	NS	0.11	NS	0.23	NS	NS	NS	NS	NS	NS	0.11	NS	0.11	NS	0.36	NS	NS	NS	NS	NS	NS
555	2543	0.04	NS	0.09	NS	0.19	NS	NS	NS	NS	NS	NS	0.04	NS	0.1	NS	0.28	NS	NS	NS	NS	NS	NS
555	2544	NS	NS	NS	NS	0.19	NS	0.16	0.07	NS	NS	NS	NS	NS	NS	NS	0.28	NS	0.2	0.09	NS	NS	NS
556	2539	NS	NS	0.08	NS	0.15	NS	NS	NS	0.05	NS	NS	NS	NS	0.06	NS	0.22	NS	NS	NS	0.06	NS	NS
556	2541	0.08	NS	0.11	NS	0.23	NS	NS	NS	NS	NS	NS	0.11	NS	0.11	NS	0.36	NS	NS	NS	NS	NS	NS
556	2543	0.04	NS	0.09	NS	0.19	NS	NS	NS	NS	NS	NS	0.04	NS	0.1	NS	0.28	NS	NS	NS	NS	NS	NS
560	2539	NS	NS	0.08	NS	0.15	NS	NS	NS	0.05	NS	NS	NS	NS	0.06	NS	0.22	NS	NS	NS	0.06	NS	NS
560	2541	0.08	NS	0.11	NS	0.23	NS	NS	NS	NS	NS	NS	0.11	NS	0.11	NS	0.36	NS	NS	NS	NS	NS	NS
560	2543	0.04	NS	0.09	NS	0.19	NS	NS	NS	NS	NS	NS	0.04	NS	0.1	NS	0.28	NS	NS	NS	NS	NS	NS
561	2539	NS	NS	0.09	NS	0.15	NS	NS	NS	0.05	NS	NS	NS	NS	0.06	NS	0.22	NS	NS	NS	0.06	NS	NS
561	2541	0.08	NS	0.11	NS	0.23	NS	NS	NS	NS	NS	NS	0.11	NS	0.11	NS	0.35	NS	NS	NS	NS	NS	NS
561	2543	0.04	NS	0.09	NS	0.19	NS	NS	NS	NS	NS	NS	0.04	NS	0.1	NS	0.28	NS	NS	NS	NS	NS	NS
562	2539	NS	NS	0.09	NS	0.15	NS	NS	NS	0.05	NS	NS	NS	NS	0.06	NS	0.22	NS	NS	NS	0.06	NS	NS
562	2541	0.08	NS	0.11	NS	0.23	NS	NS	NS	NS	NS	NS	0.11	NS	0.11	NS	0.35	NS	NS	NS	NS	NS	NS
562	2543	0.04	NS	0.09	NS	0.19	NS	NS	NS	NS	NS	NS	0.04	NS	0.1	NS	0.28	NS	NS	NS	NS	NS	NS
562	2544	0.03	NS	0.06	NS	0.19	NS	NS	NS	NS	NS	NS	0.02	NS	0.05	NS	0.27	NS	NS	NS	NS	NS	NS
563	2543	NS	NS	0.09	NS	0.19	NS	NS	0.08	NS	NS	NS	NS	NS	0.1	NS	0.28	NS	NS	0.09	NS	NS	NS
563	2544	NS	NS	NS	NS	0.19	NS	0.16	0.08	NS	NS	NS	NS	NS	NS	NS	0.27	NS	0.19	0.09	NS	NS	NS
564	2543	NS	NS	0.09	NS	0.19	NS	NS	0.08	NS	NS	NS	NS	NS	0.1	NS	0.28	NS	NS	0.09	NS	NS	NS
564	2544	NS	NS	NS	NS	0.19	NS	0.16	0.08	NS	NS	NS	NS	NS	NS	NS	0.27	NS	0.19	0.09	NS	NS	NS
565	2538	0.1	NS	0.15	NS	0.19	NS	NS	NS	NS	NS	NS	0.13	NS	0.13	NS	0.26	NS	NS	NS	NS	NS	NS
565	2542	0.13	NS	0.16	NS	0.25	NS	NS	NS	NS	NS	NS	0.2	NS	0.17	NS	0.38	NS	NS	NS	NS	NS	NS
565	2543	0.1	NS	0.15	NS	0.25	NS	NS	NS	NS	NS	NS	0.14	NS	0.16	NS	0.38	NS	NS	NS	NS	NS	NS
566	2538	0.07	NS	0.12	NS	0.17	NS	NS	NS	NS	NS	NS	0.1	NS	0.1	NS	0.23	NS	NS	NS	NS	NS	NS
566	2542	0.11	NS	0.12	NS	0.22	NS	NS	NS	NS	NS	NS	0.15	NS	0.13	NS	0.34	NS	NS	NS	NS	NS	NS
566	2543	0.09	NS	0.13	NS	0.22	NS	NS	NS	NS	NS	NS	0.11	NS	0.14	NS	0.33	NS	NS	NS	NS	NS	NS
567	2544	NS	NS	0.1	NS	0.12	NS	NS	0.13	NS	NS	NS	NS	NS	0.11	NS	0.17	NS	NS	0.19	NS	NS	NS
567	2545	NS	NS	0.11	NS	0.17	NS	NS	0.09	NS	NS	NS	NS	NS	0.11	NS	0.24	NS	NS	0.12	NS	NS	NS
568	2538	0.12	NS	0.14	NS	0.13	NS	NS	NS	NS	NS	NS	0.15	NS	0.11	NS	0.18	NS	NS	NS	NS	NS	NS
568	2542	0.16	NS	0.15	NS	0.19	NS	NS	NS	NS	NS	NS	0.23	NS	0.15	NS	0.28	NS	NS	NS	NS	NS	NS
568	2543	0.13	NS	0.14	NS	0.18	NS	NS	NS	NS	NS	NS	0.17	NS	0.15	NS	0.26	NS	NS	NS	NS	NS	NS
568	2544	0.1	NS	0.12	NS	0.11	NS	NS	NS	NS	NS	NS	0.13	NS	0.13	NS	0.14	NS	NS	NS	NS	NS	NS
568	2545	0.12	NS	0.13	NS	0.14	NS	NS	NS	NS	NS	NS	0.16	NS	0.14	NS	0.19	NS	NS	NS	NS	NS	NS
569	2538	0.14	NS	0.13	NS	0.11	NS	NS	NS	NS	NS	NS	0.17	NS	0.09	NS	0.12	NS	NS	NS	NS	NS	NS
569	2542	0.17	NS	0.13	NS	0.13	NS	NS	NS	NS	NS	NS	0.24	NS	0.11	NS	0.18	NS	NS	NS	NS	NS	NS
569	2543	0.14	NS	0.12	NS	0.11	NS	NS	NS	NS	NS	NS	0.18	NS	0.11	NS	0.15	NS	NS	NS	NS	NS	NS
569	2544	0.11	NS	0.1	NS	0.08	NS	NS	NS	NS	NS	NS	0.14	NS	0.09	NS	0.09	NS	NS	NS	NS	NS	NS
569	2545	0.13	NS	0.11	NS	0.11	NS	NS	NS	NS	NS	NS	0.16	NS	0.1	NS	0.13	NS	NS	NS	NS	NS	NS
570	2542	0.17	NS	0.13	NS	0.13	NS	NS	NS	NS	NS	NS	0.24	NS	0.11	NS	0.18	NS	NS	NS	NS	NS	NS
570	2543	0.14	NS	0.12	NS	0.11	NS	NS	NS	NS	NS	NS	0.18	NS	0.11	NS	0.15	NS	NS	NS	NS	NS	NS
570	2545	0.13	NS	0.11	NS	0.11	NS	NS	NS	NS	NS	NS	0.16	NS	0.1	NS	0.13	NS	NS	NS	NS	NS	NS
571	2538	0.14	NS	0.13	NS	0.11	NS	NS	NS	NS	NS	NS	0.17	NS	0.09	NS	0.12	NS	NS	NS	NS	NS	NS
579	2539	0.07	NS	NS	NS	NS	0.16	NS	NS	0.09	NS	NS	0.09	NS	NS	NS	NS	0.16	NS	NS	0.11	NS	NS
579	2540	0.07	NS	NS	NS	NS	0.15	NS	NS	0.08	NS	NS	0.09	NS	NS	NS	NS	0.15	NS	NS	0.1	NS	NS
580	2539	0.06	NS	NS	NS	NS	0.16	NS	NS	0.09	NS	NS	0.08	NS	NS	NS	NS	0.19	NS	NS	0.11	NS	NS
580	2540	0.06	NS	NS	NS	NS	0.15	NS	NS	0.08	NS	NS	0.08	NS	NS	NS	NS	0.19	NS	NS	0.1	NS	NS
580	2541	0.09	NS	NS	NS	NS	0.12	NS	NS	0.07	NS	NS	0.12	NS	NS	NS	NS	0.14	NS	NS	0.09	NS	NS
580	2542	0.07	NS	NS	NS	NS	0.18	NS	NS	0.06	NS	NS	0.09	NS	NS	NS	NS	0.21	NS	NS	0.08	NS	NS
1581	2540	0.04	NS	NS	NS	NS	0.01	NS	NS	0.04	NS	NS	0.03	NS	NS	NS	NS	0.01	NS	NS	0.04	NS	NS
1581	2541	0.04	NS	NS	NS	NS	0.76	NS	NS	0.02	NS	NS	0.02	NS	NS	NS	NS	0.74	NS	NS	0.01	NS	NS
1581	2542	0.02	NS	NS	NS	NS	0.83	NS	NS	0.01	NS	NS	0.01	NS	NS	NS	NS	0.85	NS	NS	0.01	NS	NS
583	2539	0.11	NS	NS	NS	NS	0.18	NS	NS	0.06	NS	NS	0.15	NS	NS	NS	NS	0.17	NS	NS	0.08	NS	NS
583	2540	0.11	NS	NS	NS	NS	0.17	NS	NS	0.06	NS	NS	0.15	NS	NS	NS	NS	0.16	NS	NS	0.07	NS	NS
584	2541	0.09	NS	0.05	NS	NS	NS	NS	NS	0.06	NS	NS	0.11	NS	0.05	NS	NS	NS	NS	NS	0.06	NS	NS
586	2541	0.07	NS	NS	NS	NS	0.16	NS	NS	0.06	NS	NS	0.1	NS	NS	NS	NS	0.18	NS	NS	0.07	NS	NS
589	2541	0.07	NS	0.06	NS	NS	NS	NS	NS	0.05	NS	NS	0.09	NS	0.07	NS	NS	NS	NS	NS	0.07	NS	NS
591	2542	NS	NS	NS	NS	0.11	NS	NS	NS	0.07	NS	NS	NS	NS	NS	NS	0.16	NS	NS	NS	0.08	NS	NS
894	2537	NS	NS	0.03	NS	0.06	NS	NS	NS	NS	0.03	NS	NS	NS	0.03	NS	0.08	NS	NS	NS	NS	0.04	NS
929	2536	NS	NS	NS	NS	0.08	NS	0.11	NS	0.03	NS	NS	NS	NS	NS	NS	0.11	NS	0.15	NS	0.04	NS	NS
936	2536	NS	NS	NS	NS	0.08	NS	0.1	NS	0.03	NS	NS	NS	NS	NS	NS	0.1	NS	0.14	NS	0.04	NS	NS
937	2536	NS	NS	NS	NS	0.08	NS	0.11	NS	0.03	NS	NS	NS	NS	NS	NS	0.1	NS	0.15	NS	0.04	NS	NS
1211	2545	NS	NS	NS	NS	NS	NS	0.11	0.1	0.04	NS	NS	NS	NS	NS	NS	NS	NS	0.15	0.11	0.05	NS	NS
1212	2544	NS	NS	NS	NS	NS	NS	0.12	0.11	0.03	NS	NS	NS	NS	NS	NS	NS	NS	0.17	0.13	0.04	NS	NS
1334	2544	NS	NS	NS	NS	NS	NS	NS	NS	0.04	NS	0.26	NS	NS	NS	NS	NS	NS	NS	NS	0.06	NS	0.35
1334	2545	NS	NS	NS	NS	NS	NS	NS	NS	0.06	NS	0.2	NS	NS	NS	NS	NS	NS	NS	NS	0.08	NS	0.29
1335	2544	NS	NS	NS	NS	NS	NS	NS	NS	0.04	NS	0.25	NS	NS	NS	NS	NS	NS	NS	NS	0.06	NS	0.34
1335	2545	NS	NS	NS	NS	NS	NS	NS	NS	0.05	NS	0.19	NS	NS	NS	NS	NS	NS	NS	NS	0.08	NS	0.27
1336	2544	NS	NS	NS	NS	NS	NS	NS	NS	0.04	NS	0.25	NS	NS	NS	NS	NS	NS	NS	NS	0.06	NS	0.34
1336	2545	NS	NS	NS	NS	NS	NS	NS	NS	0.06	NS	0.2	NS	NS	NS	NS	NS	NS	NS	NS	0.08	NS	0.27
1507	2536	NS	NS	NS	NS	0.47	NS	0.06	NS	NS	NS	NS	NS	0.38	NS	NS	0.36	NS	0.05	NS	NS	NS	NS
1573	2541	NS	NS	NS	NS	NS	NS	NS	NS	0.06	NS	0.12	NS	0.04	NS	NS	NS	NS	NS	NS	0.07	NS	0.14
1575	2538	NS	NS	NS	NS	0.03	NS	NS	NS	NS	NS	0.11	NS	0.04	NS	NS	0.02	NS	NS	NS	NS	NS	0.12
1575	2539	NS	NS	NS	NS	0.04	NS	NS	NS	NS	NS	0.13	NS	0.05	NS	NS	0.03	NS	NS	NS	NS	NS	0.15
1575	2541	NS	NS	NS	NS	0.01	NS	NS	NS	NS	NS	0.1	NS	0.04	NS	NS	0.01	NS	NS	NS	NS	NS	0.12
1579	2539	NS	NS	NS	NS	NS	NS	NS	NS	0.01	NS	0.1	NS	0.1	NS	NS	NS	NS	NS	NS	0.01	NS	0.13
1579	2541	NS	NS	NS	NS	NS	NS	NS	NS	0.01	NS	0.14	NS	0.07	NS	NS	NS	NS	NS	NS	0.01	NS	0.18
1795	2542	0.21	NS	0.04	NS	0.04	NS	NS	NS	NS	NS	NS	0.26	NS	0.01	NS	0.05	NS	NS	NS	NS	NS	NS
1798	2536	0.18	NS	0.04	NS	0.04	NS	NS	NS	NS	NS	NS	0.18	NS	0.01	NS	0.05	NS	NS	NS	NS	NS	NS
2379	2538	NS	NS	NS	NS	0.03	NS	NS	NS	NS	0.02	0.16	NS	NS	NS	NS	0.01	NS	NS	NS	NS	0.01	0.22
2382	2538	NS	NS	NS	NS	0.02	NS	NS	NS	NS	0.02	0.07	NS	NS	NS	NS	0.01	NS	NS	NS	NS	0.04	0.05
2383	2538	NS	NS	NS	NS	0.02	NS	NS	NS	NS	0.01	0.03	NS	NS	NS	NS	0.01	NS	NS	NS	NS	0.01	0.02
2419	2534	NS	NS	0.04	NS	0.05	0.05	NS	NS	NS	NS	NS	NS	NS	0.01	NS	0.05	0.07	NS	NS	NS	NS	NS
2419	2536	NS	NS	0.04	NS	0.04	0.03	NS	NS	NS	NS	NS	NS	NS	0.01	NS	0.05	0.03	NS	NS	NS	NS	NS
1287	2537	0.08	NS	NS	NS	NS	NS	NS	NS	0.01	NS	0.03	0.11	NS	NS	NS	NS	NS	NS	NS	0.01	NS	0.02
1287	2544	0.08	NS	NS	NS	NS	NS	NS	NS	0.01	NS	0.04	0.13	NS	NS	NS	NS	NS	NS	NS	0.01	NS	0.06
1289	2537	0.1	NS	NS	NS	NS	NS	NS	NS	0.02	NS	0.07	0.14	NS	NS	NS	NS	NS	NS	NS	0.03	NS	0.11
1291	2544	0.08	NS	NS	NS	NS	NS	NS	NS	0.01	NS	0.08	0.13	NS	NS	NS	NS	NS	NS	NS	0.01	NS	0.1
592	2541	NS	NS	NS	NS	0.11	0.08	NS	NS	0.08	NS	NS	NS	NS	NS	NS	0.15	0.09	NS	NS	0.1	NS	NS
1590	2544	NS	NS	NS	NS	NS	NS	NS	0.07	NS	NS	NS	NS	0.01	NS	NS	NS	NS	NS	0.09	NS	NS	NS
2389	2544	NS	NS	NS	NS	NS	NS	NS	0.32	NS	NS	0.05	NS	NS	NS	NS	NS	NS	NS	0.45	NS	NS	0.03
1208	2537	NS	NS	NS	NS	NS	NS	NS	0.06	0.04	NS	NS	NS	NS	NS	NS	NS	NS	NS	0.05	0.05	NS	NS
580	2536	0.05	NS	NS	NS	NS	NS	NS	NS	0.04	NS	NS	0.05	NS	NS	NS	NS	NS	NS	NS	0.04	NS	NS
1581	2539	0.03	NS	NS	NS	NS	NS	NS	NS	0.05	NS	NS	0.02	NS	NS	NS	NS	NS	NS	NS	0.05	NS	NS
1201	2538	NS	NS	NS	NS	NS	NS	NS	0.17	0.04	NS	NS	NS	NS	NS	NS	NS	NS	NS	0.17	0.05	NS	NS
1206	2537	NS	NS	0.03	NS	NS	NS	NS	NS	0.02	NS	NS	NS	NS	0.01	NS	NS	NS	NS	NS	0.02	NS	NS
1342	2545	NS	NS	NS	NS	NS	NS	NS	NS	NS	NS	0.09	NS	NS	NS	NS	NS	NS	NS	NS	NS	NS	0.08
1505	1951	NS	NS	NS	NS	NS	NS	NS	0.01	NS	NS	NS	NS	NS	NS	NS	NS	NS	NS	0.01	NS	NS	NS
1506	1951	NS	NS	NS	NS	NS	NS	NS	0.01	NS	NS	NS	NS	NS	NS	NS	NS	NS	NS	0.01	NS	NS	NS
1507	1951	NS	NS	NS	NS	NS	NS	NS	0.05	NS	NS	NS	NS	NS	NS	NS	NS	NS	NS	0.07	NS	NS	NS
1508	1951	NS	NS	NS	NS	NS	NS	NS	0.89	NS	NS	NS	NS	NS	NS	NS	NS	NS	NS	0.85	NS	NS	NS
1508	2536	NS	NS	NS	NS	0.2	NS	0.01	NS	NS	NS	NS	NS	NS	NS	NS	0.12	NS	0.01	NS	NS	NS	NS
1572	2540	NS	NS	NS	NS	NS	NS	0.04	NS	0.06	NS	NS	NS	NS	NS	NS	NS	NS	0.05	NS	0.07	NS	NS
1573	2539	NS	NS	NS	NS	NS	NS	NS	NS	0.01	NS	0.01	NS	NS	NS	NS	NS	NS	NS	NS	0.01	NS	0.01
1579	2538	NS	NS	NS	NS	NS	NS	NS	NS	NS	NS	0.66	NS	NS	NS	NS	NS	NS	NS	NS	NS	NS	0.63
1586	2542	0.18	NS	NS	NS	NS	NS	NS	NS	NS	NS	0.1	0.25	NS	NS	NS	NS	NS	NS	NS	NS	NS	0.13
1587	2544	NS	NS	NS	NS	NS	NS	NS	0.04	NS	NS	NS	NS	0.16	NS	NS	NS	NS	NS	0.06	NS	NS	NS
1588	2544	NS	NS	NS	NS	NS	NS	NS	0.04	NS	NS	NS	NS	0.03	NS	NS	NS	NS	NS	0.05	NS	NS	NS
1589	2544	NS	NS	NS	NS	NS	NS	NS	0.05	NS	NS	NS	NS	0.1	NS	NS	NS	NS	NS	0.07	NS	NS	NS
1794	2542	0.22	NS	NS	NS	0.07	NS	NS	NS	NS	NS	NS	0.29	NS	NS	NS	0.08	NS	NS	NS	NS	NS	NS
1796	2535	0.18	NS	NS	NS	0.05	NS	NS	NS	NS	NS	NS	0.22	NS	NS	NS	0.05	NS	NS	NS	NS	NS	NS
1796	2536	0.18	NS	NS	NS	0.16	NS	NS	NS	NS	NS	NS	0.18	NS	NS	NS	0.16	NS	NS	NS	NS	NS	NS
1796	2542	0.21	NS	NS	NS	0.09	NS	NS	NS	NS	NS	NS	0.26	NS	NS	NS	0.08	NS	NS	NS	NS	NS	NS
1797	2535	0.18	NS	NS	NS	0.15	NS	NS	NS	NS	NS	NS	0.22	NS	NS	NS	0.13	NS	NS	NS	NS	NS	NS
1797	2536	0.18	NS	NS	NS	0.07	NS	NS	NS	NS	NS	NS	0.18	NS	NS	NS	0.08	NS	NS	NS	NS	NS	NS
1797	2542	0.21	NS	NS	NS	0.08	NS	NS	NS	NS	NS	NS	0.26	NS	NS	NS	0.08	NS	NS	NS	NS	NS	NS
1798	2535	0.18	NS	NS	NS	0.07	NS	NS	NS	NS	NS	NS	0.23	NS	NS	NS	0.08	NS	NS	NS	NS	NS	NS
1798	2542	0.21	NS	NS	NS	0.05	NS	NS	NS	NS	NS	NS	0.27	NS	NS	NS	0.05	NS	NS	NS	NS	NS	NS
1799	2535	0.17	NS	NS	NS	0.16	NS	NS	NS	NS	NS	NS	0.22	NS	NS	NS	0.16	NS	NS	NS	NS	NS	NS
1799	2536	0.17	NS	NS	NS	0.09	NS	NS	NS	NS	NS	NS	0.17	NS	NS	NS	0.08	NS	NS	NS	NS	NS	NS
1799	2542	0.2	NS	NS	NS	0.15	NS	NS	NS	NS	NS	NS	0.26	NS	NS	NS	0.13	NS	NS	NS	NS	NS	NS
1812	2544	0.2	NS	NS	NS	0.07	NS	NS	NS	NS	NS	NS	0.25	NS	NS	NS	0.08	NS	NS	NS	NS	NS	NS
2380	2538	NS	NS	NS	NS	0.14	NS	NS	NS	NS	NS	0.08	NS	NS	NS	NS	0.16	NS	NS	NS	NS	NS	0.07
2381	2538	NS	NS	NS	NS	0.14	NS	NS	NS	NS	NS	0.14	NS	NS	NS	NS	0.18	NS	NS	NS	NS	NS	0.12
2384	2538	NS	NS	NS	NS	0.09	NS	NS	NS	NS	NS	0.07	NS	NS	NS	NS	0.1	NS	NS	NS	NS	NS	0.04
2385	2538	NS	NS	NS	NS	0.05	NS	NS	NS	NS	NS	0.02	NS	NS	NS	NS	0.05	NS	NS	NS	NS	NS	0.02
1287	2543	0.14	NS	NS	NS	NS	NS	NS	NS	NS	NS	0.04	0.2	NS	NS	NS	NS	NS	NS	NS	NS	NS	0.05
1287	2545	0.11	NS	NS	NS	NS	NS	NS	NS	NS	NS	0.04	0.16	NS	NS	NS	NS	NS	NS	NS	NS	NS	0.04
1289	2543	0.21	NS	NS	NS	NS	NS	NS	NS	NS	NS	0.08	0.27	NS	NS	NS	NS	NS	NS	NS	NS	NS	0.11
1289	2544	0.1	NS	NS	NS	NS	NS	NS	NS	NS	NS	0.07	0.16	NS	NS	NS	NS	NS	NS	NS	NS	NS	0.1
1290	2543	0.14	NS	NS	NS	NS	NS	NS	NS	NS	NS	0.11	0.2	NS	NS	NS	NS	NS	NS	NS	NS	NS	0.13
1290	2544	0.08	NS	NS	NS	NS	NS	NS	NS	NS	NS	0.11	0.13	NS	NS	NS	NS	NS	NS	NS	NS	NS	0.14
1291	2543	0.15	NS	NS	NS	NS	NS	NS	NS	NS	NS	0.07	0.2	NS	NS	NS	NS	NS	NS	NS	NS	NS	0.1
1292	2541	0.09	NS	NS	NS	NS	NS	NS	NS	NS	NS	0.05	0.1	NS	NS	NS	NS	NS	NS	NS	NS	NS	0.07
505	4158	0.1	NS	0.03	NS	NS	NS	NS	NS	NS	NS	NS	0.09	NS	0.03	NS	NS	NS	NS	NS	NS	NS	NS
505	4159	0.1	NS	0.03	NS	NS	NS	NS	NS	NS	NS	NS	0.09	NS	0.03	NS	NS	NS	NS	NS	NS	NS	NS
505	4160	0.09	NS	0.03	NS	NS	NS	NS	NS	NS	NS	NS	0.09	NS	0.03	NS	NS	NS	NS	NS	NS	NS	NS
505	4161	0.09	NS	0.03	NS	NS	NS	NS	NS	NS	NS	NS	0.09	NS	0.03	NS	NS	NS	NS	NS	NS	NS	NS
505	4162	0.09	NS	0.03	NS	NS	NS	NS	NS	NS	NS	NS	0.09	NS	0.03	NS	NS	NS	NS	NS	NS	NS	NS
505	4163	0.09	NS	0.03	NS	NS	NS	NS	NS	NS	NS	NS	0.09	NS	0.03	NS	NS	NS	NS	NS	NS	NS	NS
505	4164	0.09	NS	0.03	NS	NS	NS	NS	NS	NS	NS	NS	0.09	NS	0.03	NS	NS	NS	NS	NS	NS	NS	NS
505	4165	0.09	NS	0.03	NS	NS	NS	NS	NS	NS	NS	NS	0.09	NS	0.03	NS	NS	NS	NS	NS	NS	NS	NS
505	4166	0.09	NS	0.03	NS	NS	NS	NS	NS	NS	NS	NS	0.09	NS	0.03	NS	NS	NS	NS	NS	NS	NS	NS
505	4167	0.09	NS	0.03	NS	NS	NS	NS	NS	NS	NS	NS	0.09	NS	0.03	NS	NS	NS	NS	NS	NS	NS	NS
505	4168	0.09	NS	0.03	NS	NS	NS	NS	NS	NS	NS	NS	0.09	NS	0.03	NS	NS	NS	NS	NS	NS	NS	NS
506	4159	0.08	NS	0.03	NS	NS	NS	NS	NS	NS	NS	NS	0.08	NS	0.03	NS	NS	NS	NS	NS	NS	NS	NS
506	4160	0.08	NS	0.03	NS	NS	NS	NS	NS	NS	NS	NS	0.07	NS	0.03	NS	NS	NS	NS	NS	NS	NS	NS
506	4161	0.08	NS	0.03	NS	NS	NS	NS	NS	NS	NS	NS	0.07	NS	0.03	NS	NS	NS	NS	NS	NS	NS	NS
539	2544	NS	NS	NS	NS	0.14	NS	NS	NS	0.07	NS	NS	NS	NS	NS	NS	0.25	NS	NS	NS	0.12	NS	NS
540	2540	0.1	NS	NS	NS	0.14	NS	NS	NS	NS	NS	NS	0.12	NS	NS	NS	0.24	NS	NS	NS	NS	NS	NS
540	2544	NS	NS	NS	NS	0.17	NS	NS	NS	0.05	NS	NS	NS	NS	NS	NS	0.28	NS	NS	NS	0.09	NS	NS
542	2540	NS	NS	NS	NS	0.11	NS	0.14	NS	NS	NS	NS	NS	NS	NS	NS	0.18	NS	0.23	NS	NS	NS	NS
542	2544	NS	NS	NS	NS	0.13	NS	0.25	NS	NS	NS	NS	NS	NS	NS	NS	0.2	NS	0.38	NS	NS	NS	NS
554	2536	NS	NS	0.08	NS	0.21	NS	NS	NS	NS	NS	NS	NS	NS	0.06	NS	0.26	NS	NS	NS	NS	NS	NS
554	2537	NS	NS	0.07	NS	0.11	NS	NS	NS	NS	NS	NS	NS	NS	0.05	NS	0.12	NS	NS	NS	NS	NS	NS
554	2538	NS	NS	0.09	NS	0.18	NS	NS	NS	NS	NS	NS	NS	NS	0.06	NS	0.26	NS	NS	NS	NS	NS	NS
554	2540	NS	NS	0.09	NS	0.17	NS	NS	NS	NS	NS	NS	NS	NS	0.08	NS	0.26	NS	NS	NS	NS	NS	NS
554	2542	NS	NS	0.09	NS	0.25	NS	NS	NS	NS	NS	NS	NS	NS	0.09	NS	0.39	NS	NS	NS	NS	NS	NS
555	2536	NS	NS	0.08	NS	0.21	NS	NS	NS	NS	NS	NS	NS	NS	0.06	NS	0.26	NS	NS	NS	NS	NS	NS
555	2537	NS	NS	0.07	NS	0.11	NS	NS	NS	NS	NS	NS	NS	NS	0.05	NS	0.12	NS	NS	NS	NS	NS	NS
555	2538	NS	NS	0.09	NS	0.18	NS	NS	NS	NS	NS	NS	NS	NS	0.06	NS	0.26	NS	NS	NS	NS	NS	NS
555	2540	NS	NS	0.09	NS	0.17	NS	NS	NS	NS	NS	NS	NS	NS	0.08	NS	0.26	NS	NS	NS	NS	NS	NS
555	2542	NS	NS	0.09	NS	0.25	NS	NS	NS	NS	NS	NS	NS	NS	0.09	NS	0.39	NS	NS	NS	NS	NS	NS
556	2536	NS	NS	0.08	NS	0.21	NS	NS	NS	NS	NS	NS	NS	NS	0.06	NS	0.26	NS	NS	NS	NS	NS	NS
556	2537	NS	NS	0.07	NS	0.11	NS	NS	NS	NS	NS	NS	NS	NS	0.05	NS	0.12	NS	NS	NS	NS	NS	NS
556	2538	NS	NS	0.09	NS	0.18	NS	NS	NS	NS	NS	NS	NS	NS	0.06	NS	0.26	NS	NS	NS	NS	NS	NS
556	2540	NS	NS	0.09	NS	0.17	NS	NS	NS	NS	NS	NS	NS	NS	0.08	NS	0.26	NS	NS	NS	NS	NS	NS
556	2542	NS	NS	0.09	NS	0.25	NS	NS	NS	NS	NS	NS	NS	NS	0.09	NS	0.39	NS	NS	NS	NS	NS	NS
560	2536	NS	NS	0.08	NS	0.21	NS	NS	NS	NS	NS	NS	NS	NS	0.06	NS	0.26	NS	NS	NS	NS	NS	NS
560	2537	NS	NS	0.07	NS	0.11	NS	NS	NS	NS	NS	NS	NS	NS	0.05	NS	0.12	NS	NS	NS	NS	NS	NS
560	2538	NS	NS	0.09	NS	0.18	NS	NS	NS	NS	NS	NS	NS	NS	0.06	NS	0.26	NS	NS	NS	NS	NS	NS
560	2540	NS	NS	0.09	NS	0.17	NS	NS	NS	NS	NS	NS	NS	NS	0.08	NS	0.26	NS	NS	NS	NS	NS	NS
560	2542	NS	NS	0.09	NS	0.25	NS	NS	NS	NS	NS	NS	NS	NS	0.09	NS	0.39	NS	NS	NS	NS	NS	NS
561	2536	NS	NS	0.09	NS	0.21	NS	NS	NS	NS	NS	NS	NS	NS	0.06	NS	0.25	NS	NS	NS	NS	NS	NS
561	2537	NS	NS	0.07	NS	0.11	NS	NS	NS	NS	NS	NS	NS	NS	0.05	NS	0.12	NS	NS	NS	NS	NS	NS
561	2538	NS	NS	0.09	NS	0.18	NS	NS	NS	NS	NS	NS	NS	NS	0.06	NS	0.26	NS	NS	NS	NS	NS	NS
561	2540	NS	NS	0.1	NS	0.17	NS	NS	NS	NS	NS	NS	NS	NS	0.08	NS	0.26	NS	NS	NS	NS	NS	NS
561	2542	NS	NS	0.09	NS	0.25	NS	NS	NS	NS	NS	NS	NS	NS	0.09	NS	0.39	NS	NS	NS	NS	NS	NS
562	2536	NS	NS	0.09	NS	0.21	NS	NS	NS	NS	NS	NS	NS	NS	0.06	NS	0.25	NS	NS	NS	NS	NS	NS
562	2537	NS	NS	0.07	NS	0.11	NS	NS	NS	NS	NS	NS	NS	NS	0.05	NS	0.12	NS	NS	NS	NS	NS	NS
562	2538	NS	NS	0.09	NS	0.18	NS	NS	NS	NS	NS	NS	NS	NS	0.06	NS	0.26	NS	NS	NS	NS	NS	NS
562	2540	NS	NS	0.1	NS	0.17	NS	NS	NS	NS	NS	NS	NS	NS	0.08	NS	0.26	NS	NS	NS	NS	NS	NS
562	2542	NS	NS	0.09	NS	0.25	NS	NS	NS	NS	NS	NS	NS	NS	0.09	NS	0.39	NS	NS	NS	NS	NS	NS
563	2538	NS	NS	0.09	NS	0.18	NS	NS	NS	NS	NS	NS	NS	NS	0.06	NS	0.26	NS	NS	NS	NS	NS	NS
563	2542	NS	NS	0.09	NS	0.25	NS	NS	NS	NS	NS	NS	NS	NS	0.09	NS	0.39	NS	NS	NS	NS	NS	NS
564	2538	NS	NS	0.09	NS	0.18	NS	NS	NS	NS	NS	NS	NS	NS	0.06	NS	0.26	NS	NS	NS	NS	NS	NS
564	2542	NS	NS	0.09	NS	0.25	NS	NS	NS	NS	NS	NS	NS	NS	0.09	NS	0.39	NS	NS	NS	NS	NS	NS
567	2538	NS	NS	0.12	NS	0.18	NS	NS	NS	NS	NS	NS	NS	NS	0.09	NS	0.25	NS	NS	NS	NS	NS	NS
567	2542	NS	NS	0.12	NS	0.25	NS	NS	NS	NS	NS	NS	NS	NS	0.12	NS	0.39	NS	NS	NS	NS	NS	NS
567	2543	NS	NS	0.12	NS	0.26	NS	NS	NS	NS	NS	NS	NS	NS	0.12	NS	0.38	NS	NS	NS	NS	NS	NS
569	2544	0.11	NS	0.1	NS	NS	NS	NS	NS	NS	NS	NS	0.14	NS	0.09	NS	NS	NS	NS	NS	NS	NS	NS
570	2544	0.11	NS	0.1	NS	NS	NS	NS	NS	NS	NS	NS	0.14	NS	0.09	NS	NS	NS	NS	NS	NS	NS	NS
579	2538	NS	NS	NS	NS	NS	0.1	NS	NS	0.07	NS	NS	NS	NS	NS	NS	NS	0.1	NS	NS	0.09	NS	NS
579	2541	0.11	NS	NS	NS	NS	NS	NS	NS	0.07	NS	NS	0.14	NS	NS	NS	NS	NS	NS	NS	0.09	NS	NS
579	2542	0.08	NS	NS	NS	NS	NS	NS	NS	0.07	NS	NS	0.11	NS	NS	NS	NS	NS	NS	NS	0.08	NS	NS
580	2538	NS	NS	NS	NS	NS	0.11	NS	NS	0.07	NS	NS	NS	NS	NS	NS	NS	0.13	NS	NS	0.08	NS	NS
581	2538	NS	NS	NS	NS	NS	0.11	NS	NS	0.07	NS	NS	NS	NS	NS	NS	NS	0.13	NS	NS	0.08	NS	NS
581	2545	NS	NS	NS	NS	NS	0.43	NS	NS	0.06	NS	NS	NS	NS	NS	NS	NS	0.58	NS	NS	0.05	NS	NS
582	2539	NS	NS	NS	NS	NS	NS	NS	0.06	0.1	NS	NS	NS	NS	NS	NS	NS	NS	NS	0.09	0.12	NS	NS
582	2540	NS	NS	NS	NS	NS	NS	NS	0.07	0.09	NS	NS	NS	NS	NS	NS	NS	NS	NS	0.1	0.11	NS	NS
582	2541	0.07	NS	NS	NS	NS	NS	NS	NS	0.08	NS	NS	0.09	NS	NS	NS	NS	NS	NS	NS	0.1	NS	NS
582	2542	NS	NS	NS	NS	NS	NS	NS	0.07	0.07	NS	NS	NS	NS	NS	NS	NS	NS	NS	0.11	0.09	NS	NS
582	2544	NS	NS	NS	NS	NS	NS	NS	0.1	0.06	NS	NS	NS	NS	NS	NS	NS	NS	NS	0.13	0.06	NS	NS
583	2538	0.07	NS	NS	NS	NS	NS	NS	NS	0.05	NS	NS	0.08	NS	NS	NS	NS	NS	NS	NS	0.06	NS	NS
585	2541	0.09	NS	0.06	NS	NS	NS	NS	NS	NS	NS	NS	0.12	NS	0.07	NS	NS	NS	NS	NS	NS	NS	NS
586	2538	NS	NS	NS	NS	NS	0.16	NS	NS	0.06	NS	NS	NS	NS	NS	NS	NS	0.18	NS	NS	0.07	NS	NS
586	2539	NS	NS	NS	NS	NS	0.24	NS	NS	0.08	NS	NS	NS	NS	NS	NS	NS	0.25	NS	NS	0.09	NS	NS
586	2540	NS	NS	NS	NS	NS	0.23	NS	NS	0.08	NS	NS	NS	NS	NS	NS	NS	0.24	NS	NS	0.09	NS	NS
586	2545	NS	NS	NS	NS	NS	0.5	NS	NS	0.06	NS	NS	NS	NS	NS	NS	NS	0.65	NS	NS	0.05	NS	NS
587	2538	NS	NS	NS	NS	NS	0.12	NS	NS	0.07	NS	NS	NS	NS	NS	NS	NS	0.14	NS	NS	0.09	NS	NS
587	2539	NS	NS	NS	NS	NS	0.17	NS	NS	0.09	NS	NS	NS	NS	NS	NS	NS	0.19	NS	NS	0.11	NS	NS
587	2540	NS	NS	NS	NS	NS	0.16	NS	NS	0.09	NS	NS	NS	NS	NS	NS	NS	0.18	NS	NS	0.1	NS	NS
587	2541	NS	NS	NS	NS	NS	0.12	NS	NS	0.08	NS	NS	NS	NS	NS	NS	NS	0.14	NS	NS	0.09	NS	NS
587	2542	NS	NS	NS	NS	NS	0.21	NS	NS	0.06	NS	NS	NS	NS	NS	NS	NS	0.22	NS	NS	0.07	NS	NS
587	2545	NS	NS	NS	NS	NS	0.47	NS	NS	0.06	NS	NS	NS	NS	NS	NS	NS	0.61	NS	NS	0.06	NS	NS
588	2544	NS	NS	NS	NS	NS	NS	NS	0.1	0.06	NS	NS	NS	NS	NS	NS	NS	NS	NS	0.13	0.06	NS	NS
590	2544	NS	NS	NS	NS	NS	NS	NS	0.1	0.07	NS	NS	NS	NS	NS	NS	NS	NS	NS	0.12	0.07	NS	NS
591	2541	NS	NS	NS	NS	0.1	NS	NS	NS	0.08	NS	NS	NS	NS	NS	NS	0.13	NS	NS	NS	0.09	NS	NS
592	2539	NS	NS	NS	NS	NS	0.1	NS	NS	0.1	NS	NS	NS	NS	NS	NS	NS	0.12	NS	NS	0.12	NS	NS
592	2540	NS	NS	NS	NS	NS	0.11	NS	NS	0.09	NS	NS	NS	NS	NS	NS	NS	0.12	NS	NS	0.11	NS	NS
894	2544	NS	NS	NS	NS	0.12	NS	NS	NS	NS	NS	NS	NS	NS	NS	NS	0.18	NS	NS	NS	NS	NS	NS
900	2535	NS	NS	0.04	NS	0.14	NS	NS	NS	NS	NS	NS	NS	NS	0.04	NS	0.19	NS	NS	NS	NS	NS	NS
900	2544	NS	NS	NS	NS	NS	NS	NS	0.15	NS	NS	NS	NS	NS	NS	NS	NS	NS	NS	0.2	NS	NS	NS
900	2545	NS	NS	NS	NS	NS	NS	NS	NS	NS	NS	NS	NS	0.32	NS	NS	NS	NS	NS	NS	NS	NS	NS
902	2535	NS	NS	0.04	NS	0.14	NS	NS	NS	NS	NS	NS	NS	NS	0.04	NS	0.2	NS	NS	NS	NS	NS	NS
902	2545	NS	NS	NS	NS	NS	NS	NS	NS	NS	NS	NS	NS	0.35	NS	NS	NS	NS	NS	NS	NS	NS	NS
904	2543	NS	NS	0.04	NS	0.14	NS	NS	NS	NS	NS	NS	NS	NS	0.03	NS	0.18	NS	NS	NS	NS	NS	NS
915	2535	NS	NS	0.04	NS	0.13	NS	NS	NS	NS	NS	NS	NS	NS	0.04	NS	0.19	NS	NS	NS	NS	NS	NS
915	2543	NS	NS	0.04	NS	0.14	NS	NS	NS	NS	NS	NS	NS	NS	0.03	NS	0.18	NS	NS	NS	NS	NS	NS
915	2545	NS	NS	NS	NS	0.1	NS	NS	NS	NS	NS	NS	NS	NS	NS	NS	0.14	NS	NS	NS	NS	NS	NS
916	2535	NS	NS	0.04	NS	0.13	NS	NS	NS	NS	NS	NS	NS	NS	0.04	NS	0.19	NS	NS	NS	NS	NS	NS
916	2543	NS	NS	0.04	NS	0.14	NS	NS	NS	NS	NS	NS	NS	NS	0.03	NS	0.18	NS	NS	NS	NS	NS	NS
916	2545	NS	NS	NS	NS	0.1	NS	NS	NS	NS	NS	NS	NS	NS	NS	NS	0.14	NS	NS	NS	NS	NS	NS
917	2535	NS	NS	0.04	NS	0.13	NS	NS	NS	NS	NS	NS	NS	NS	0.04	NS	0.19	NS	NS	NS	NS	NS	NS
917	2543	NS	NS	0.04	NS	0.14	NS	NS	NS	NS	NS	NS	NS	NS	0.03	NS	0.18	NS	NS	NS	NS	NS	NS
917	2545	NS	NS	NS	NS	0.1	NS	NS	NS	NS	NS	NS	NS	NS	NS	NS	0.14	NS	NS	NS	NS	NS	NS
918	2535	NS	NS	0.04	NS	0.13	NS	NS	NS	NS	NS	NS	NS	NS	0.04	NS	0.19	NS	NS	NS	NS	NS	NS
918	2543	NS	NS	0.04	NS	0.14	NS	NS	NS	NS	NS	NS	NS	NS	0.03	NS	0.18	NS	NS	NS	NS	NS	NS
918	2545	NS	NS	NS	NS	0.1	NS	NS	NS	NS	NS	NS	NS	NS	NS	NS	0.14	NS	NS	NS	NS	NS	NS
919	2535	NS	NS	0.04	NS	0.13	NS	NS	NS	NS	NS	NS	NS	NS	0.04	NS	0.19	NS	NS	NS	NS	NS	NS
919	2543	NS	NS	0.04	NS	0.14	NS	NS	NS	NS	NS	NS	NS	NS	0.03	NS	0.18	NS	NS	NS	NS	NS	NS
919	2545	NS	NS	NS	NS	0.1	NS	NS	NS	NS	NS	NS	NS	NS	NS	NS	0.14	NS	NS	NS	NS	NS	NS
920	2535	NS	NS	0.04	NS	0.13	NS	NS	NS	NS	NS	NS	NS	NS	0.04	NS	0.19	NS	NS	NS	NS	NS	NS
920	2543	NS	NS	0.04	NS	0.14	NS	NS	NS	NS	NS	NS	NS	NS	0.03	NS	0.18	NS	NS	NS	NS	NS	NS
920	2545	NS	NS	NS	NS	0.1	NS	NS	NS	NS	NS	NS	NS	NS	NS	NS	0.14	NS	NS	NS	NS	NS	NS
923	2536	NS	NS	NS	NS	NS	NS	0.13	NS	0.03	NS	NS	NS	NS	NS	NS	NS	NS	0.18	NS	0.04	NS	NS
924	2536	NS	NS	NS	NS	NS	NS	0.13	NS	0.03	NS	NS	NS	NS	NS	NS	NS	NS	0.18	NS	0.04	NS	NS
925	2536	NS	NS	NS	NS	NS	NS	0.13	NS	0.03	NS	NS	NS	NS	NS	NS	NS	NS	0.18	NS	0.04	NS	NS
926	2536	NS	NS	NS	NS	NS	NS	0.13	NS	0.03	NS	NS	NS	NS	NS	NS	NS	NS	0.18	NS	0.04	NS	NS
928	2536	NS	NS	NS	NS	0.08	NS	0.11	NS	NS	NS	NS	NS	NS	NS	NS	0.11	NS	0.15	NS	NS	NS	NS
929	2542	NS	NS	NS	NS	0.11	NS	NS	NS	0.06	NS	NS	NS	NS	NS	NS	0.18	NS	NS	NS	0.08	NS	NS
929	2544	NS	NS	NS	NS	0.1	NS	0.01	NS	NS	NS	NS	NS	NS	NS	NS	0.16	NS	0.01	NS	NS	NS	NS
930	2535	NS	NS	NS	NS	0.15	NS	NS	0.17	NS	NS	NS	NS	NS	NS	NS	0.21	NS	NS	0.24	NS	NS	NS
930	2536	NS	NS	NS	NS	NS	NS	0.11	NS	0.03	NS	NS	NS	NS	NS	NS	NS	NS	0.15	NS	0.04	NS	NS
930	2545	NS	NS	NS	NS	0.11	NS	NS	0.16	NS	NS	NS	NS	NS	NS	NS	0.17	NS	NS	0.22	NS	NS	NS
931	2536	NS	NS	NS	NS	0.08	NS	NS	NS	0.04	NS	NS	NS	NS	NS	NS	0.11	NS	NS	NS	0.05	NS	NS
931	2542	NS	NS	NS	NS	0.11	NS	NS	NS	0.07	NS	NS	NS	NS	NS	NS	0.18	NS	NS	NS	0.09	NS	NS
931	2544	NS	NS	NS	NS	0.1	NS	NS	0.26	NS	NS	NS	NS	NS	NS	NS	0.16	NS	NS	0.34	NS	NS	NS
931	2545	NS	NS	NS	NS	0.14	NS	NS	0.17	NS	NS	NS	NS	NS	NS	NS	0.2	NS	NS	0.23	NS	NS	NS
933	2536	NS	NS	NS	NS	0.08	NS	NS	NS	0.04	NS	NS	NS	NS	NS	NS	0.11	NS	NS	NS	0.05	NS	NS
933	2542	NS	NS	NS	NS	0.11	NS	NS	NS	0.07	NS	NS	NS	NS	NS	NS	0.18	NS	NS	NS	0.09	NS	NS
933	2544	NS	NS	NS	NS	0.1	NS	NS	0.26	NS	NS	NS	NS	NS	NS	NS	0.16	NS	NS	0.34	NS	NS	NS
933	2545	NS	NS	NS	NS	0.14	NS	NS	0.17	NS	NS	NS	NS	NS	NS	NS	0.2	NS	NS	0.23	NS	NS	NS
934	2536	NS	NS	NS	NS	0.08	NS	NS	NS	0.04	NS	NS	NS	NS	NS	NS	0.11	NS	NS	NS	0.05	NS	NS
934	2542	NS	NS	NS	NS	0.11	NS	NS	NS	0.07	NS	NS	NS	NS	NS	NS	0.18	NS	NS	NS	0.09	NS	NS
934	2544	NS	NS	NS	NS	0.1	NS	NS	0.26	NS	NS	NS	NS	NS	NS	NS	0.16	NS	NS	0.34	NS	NS	NS
934	2545	NS	NS	NS	NS	0.14	NS	NS	0.17	NS	NS	NS	NS	NS	NS	NS	0.2	NS	NS	0.23	NS	NS	NS
935	2536	NS	NS	NS	NS	0.08	NS	NS	NS	0.04	NS	NS	NS	NS	NS	NS	0.11	NS	NS	NS	0.05	NS	NS
935	2542	NS	NS	NS	NS	0.11	NS	NS	NS	0.07	NS	NS	NS	NS	NS	NS	0.18	NS	NS	NS	0.09	NS	NS
935	2544	NS	NS	NS	NS	0.1	NS	NS	0.26	NS	NS	NS	NS	NS	NS	NS	0.16	NS	NS	0.34	NS	NS	NS
935	2545	NS	NS	NS	NS	0.14	NS	NS	0.17	NS	NS	NS	NS	NS	NS	NS	0.2	NS	NS	0.23	NS	NS	NS
936	2542	NS	NS	NS	NS	0.11	NS	NS	NS	0.06	NS	NS	NS	NS	NS	NS	0.17	NS	NS	NS	0.08	NS	NS
936	2544	NS	NS	NS	NS	0.09	NS	NS	0.23	NS	NS	NS	NS	NS	NS	NS	0.15	NS	NS	0.31	NS	NS	NS
937	2542	NS	NS	NS	NS	0.11	NS	NS	NS	0.06	NS	NS	NS	NS	NS	NS	0.17	NS	NS	NS	0.08	NS	NS
1074	2535	NS	NS	NS	NS	NS	NS	NS	NS	NS	0.03	0.12	NS	NS	NS	NS	NS	NS	NS	NS	NS	0.03	0.16
1115	2544	NS	NS	NS	NS	0.1	NS	NS	NS	NS	0.04	NS	NS	NS	NS	NS	0.15	NS	NS	NS	NS	0.05	NS
1207	2541	NS	NS	NS	NS	NS	NS	0.11	NS	0.04	NS	NS	NS	NS	NS	NS	NS	NS	0.16	NS	0.05	NS	NS
1207	2543	NS	NS	NS	NS	NS	NS	NS	0.08	0.03	NS	NS	NS	NS	NS	NS	NS	NS	NS	0.1	0.05	NS	NS
1208	2535	NS	NS	NS	NS	NS	NS	NS	0.06	0.04	NS	NS	NS	NS	NS	NS	NS	NS	NS	0.07	0.06	NS	NS
1208	2543	NS	NS	NS	NS	NS	NS	NS	0.09	0.04	NS	NS	NS	NS	NS	NS	NS	NS	NS	0.11	0.05	NS	NS
1211	2543	NS	NS	NS	NS	NS	NS	NS	0.09	0.03	NS	NS	NS	NS	NS	NS	NS	NS	NS	0.11	0.04	NS	NS
1211	2544	NS	NS	NS	NS	NS	NS	NS	0.12	0.04	NS	NS	NS	NS	NS	NS	NS	NS	NS	0.14	0.05	NS	NS
1214	2535	NS	NS	NS	NS	NS	NS	0.12	0.07	NS	NS	NS	NS	NS	NS	NS	NS	NS	0.18	0.09	NS	NS	NS
1276	2544	NS	NS	NS	NS	0.15	NS	NS	0.16	NS	NS	NS	NS	NS	NS	NS	0.27	NS	NS	0.13	NS	NS	NS
1326	2535	NS	NS	NS	NS	NS	0.17	NS	0.02	NS	NS	NS	NS	NS	NS	NS	NS	0.21	NS	0.01	NS	NS	NS
1328	2536	NS	NS	NS	NS	NS	NS	NS	NS	0.04	NS	0.11	NS	NS	NS	NS	NS	NS	NS	NS	0.06	NS	0.17
1328	2538	NS	NS	NS	NS	NS	NS	NS	NS	0.02	NS	0.11	NS	NS	NS	NS	NS	NS	NS	NS	0.03	NS	0.16
1328	2539	NS	NS	NS	NS	NS	NS	NS	NS	0.02	NS	0.09	NS	NS	NS	NS	NS	NS	NS	NS	0.02	NS	0.13
1328	2540	NS	NS	NS	NS	NS	NS	NS	NS	0.05	NS	0.16	NS	NS	NS	NS	NS	NS	NS	NS	0.08	NS	0.23
1328	2541	NS	NS	NS	NS	NS	NS	NS	NS	0.05	NS	0.18	NS	NS	NS	NS	NS	NS	NS	NS	0.08	NS	0.27
1328	2543	NS	NS	NS	NS	NS	NS	NS	NS	0.04	NS	0.14	NS	NS	NS	NS	NS	NS	NS	NS	0.07	NS	0.22
1328	2544	NS	NS	NS	NS	NS	NS	NS	NS	0.04	NS	0.14	NS	NS	NS	NS	NS	NS	NS	NS	0.06	NS	0.22
1328	2545	NS	NS	NS	NS	NS	NS	NS	NS	0.05	NS	0.12	NS	NS	NS	NS	NS	NS	NS	NS	0.08	NS	0.19
1329	2538	NS	NS	NS	NS	NS	NS	NS	NS	0.02	NS	0.06	NS	NS	NS	NS	NS	NS	NS	NS	0.02	NS	0.08
1329	2539	NS	NS	NS	NS	NS	NS	NS	NS	0.02	NS	0.06	NS	NS	NS	NS	NS	NS	NS	NS	0.02	NS	0.08
1329	2540	NS	NS	NS	NS	NS	NS	NS	NS	0.05	NS	0.17	NS	NS	NS	NS	NS	NS	NS	NS	0.08	NS	0.23
1329	2541	NS	NS	NS	NS	NS	NS	NS	NS	0.06	NS	0.21	NS	NS	NS	NS	NS	NS	NS	NS	0.09	NS	0.31
1329	2544	NS	NS	NS	NS	NS	NS	NS	NS	0.04	NS	0.17	NS	NS	NS	NS	NS	NS	NS	NS	0.07	NS	0.26
1329	2545	NS	NS	NS	NS	NS	NS	NS	NS	0.05	NS	0.14	NS	NS	NS	NS	NS	NS	NS	NS	0.08	NS	0.22
1330	2537	NS	NS	NS	NS	NS	NS	NS	NS	0.03	NS	0.09	NS	NS	NS	NS	NS	NS	NS	NS	0.05	NS	0.14
1330	2539	NS	NS	NS	NS	NS	NS	NS	NS	0.01	NS	0.07	NS	NS	NS	NS	NS	NS	NS	NS	0.02	NS	0.09
1330	2540	NS	NS	NS	NS	NS	NS	NS	NS	0.05	NS	0.18	NS	NS	NS	NS	NS	NS	NS	NS	0.08	NS	0.25
1330	2541	NS	NS	NS	NS	NS	NS	NS	NS	0.05	NS	0.22	NS	NS	NS	NS	NS	NS	NS	NS	0.08	NS	0.33
1330	2544	NS	NS	NS	NS	NS	NS	NS	NS	0.04	NS	0.18	NS	NS	NS	NS	NS	NS	NS	NS	0.06	NS	0.28
1332	2537	NS	NS	NS	NS	NS	NS	NS	NS	0.03	NS	0.29	NS	NS	NS	NS	NS	NS	NS	NS	0.04	NS	0.4
1332	2538	NS	NS	NS	NS	NS	NS	NS	NS	0.02	NS	0.23	NS	NS	NS	NS	NS	NS	NS	NS	0.02	NS	0.27
1332	2539	NS	NS	NS	NS	NS	NS	NS	NS	0.01	NS	0.15	NS	NS	NS	NS	NS	NS	NS	NS	0.01	NS	0.16
1332	2540	NS	NS	NS	NS	NS	NS	NS	NS	0.04	NS	0.25	NS	NS	NS	NS	NS	NS	NS	NS	0.05	NS	0.32
1332	2541	NS	NS	NS	NS	NS	NS	NS	NS	0.03	NS	0.24	NS	NS	NS	NS	NS	NS	NS	NS	0.03	NS	0.31
1332	2544	NS	NS	NS	NS	NS	NS	NS	NS	0.03	NS	0.23	NS	NS	NS	NS	NS	NS	NS	NS	0.04	NS	0.31
1332	2545	NS	NS	NS	NS	NS	NS	NS	NS	0.04	NS	0.17	NS	NS	NS	NS	NS	NS	NS	NS	0.06	NS	0.25
1333	2537	NS	NS	NS	NS	NS	NS	NS	NS	0.03	NS	0.27	NS	NS	NS	NS	NS	NS	NS	NS	0.04	NS	0.37
1333	2539	NS	NS	NS	NS	NS	NS	NS	NS	0.01	NS	0.13	NS	NS	NS	NS	NS	NS	NS	NS	0.01	NS	0.14
1333	2540	NS	NS	NS	NS	NS	NS	NS	NS	0.04	NS	0.24	NS	NS	NS	NS	NS	NS	NS	NS	0.05	NS	0.3
1333	2541	NS	NS	NS	NS	NS	NS	NS	NS	0.03	NS	0.23	NS	NS	NS	NS	NS	NS	NS	NS	0.04	NS	0.3
1333	2543	NS	NS	NS	NS	NS	NS	NS	NS	0.05	NS	0.23	NS	NS	NS	NS	NS	NS	NS	NS	0.06	NS	0.32
1333	2544	NS	NS	NS	NS	NS	NS	NS	NS	0.03	NS	0.22	NS	NS	NS	NS	NS	NS	NS	NS	0.05	NS	0.3
1334	2538	NS	NS	NS	NS	NS	NS	NS	NS	0.02	NS	0.25	NS	NS	NS	NS	NS	NS	NS	NS	0.02	NS	0.28
1334	2539	NS	NS	NS	NS	NS	NS	NS	NS	0.01	NS	0.16	NS	NS	NS	NS	NS	NS	NS	NS	0.01	NS	0.18
1334	2540	NS	NS	NS	NS	NS	NS	NS	NS	0.04	NS	0.28	NS	NS	NS	NS	NS	NS	NS	NS	0.05	NS	0.35
1334	2541	NS	NS	NS	NS	NS	NS	NS	NS	0.04	NS	0.26	NS	NS	NS	NS	NS	NS	NS	NS	0.04	NS	0.34
1334	2542	NS	NS	NS	NS	NS	NS	NS	NS	0.04	NS	0.26	NS	NS	NS	NS	NS	NS	NS	NS	0.05	NS	0.34
1334	2543	NS	NS	NS	NS	NS	NS	NS	NS	0.05	NS	0.26	NS	NS	NS	NS	NS	NS	NS	NS	0.07	NS	0.37
1335	2536	NS	NS	NS	NS	0.02	NS	NS	NS	NS	NS	NS	NS	0.07	NS	NS	0.02	NS	NS	NS	NS	NS	NS
1335	2538	NS	NS	NS	NS	NS	NS	NS	NS	0.03	NS	0.3	NS	NS	NS	NS	NS	NS	NS	NS	0.03	NS	0.33
1335	2539	NS	NS	NS	NS	NS	NS	NS	NS	0.02	NS	0.19	NS	NS	NS	NS	NS	NS	NS	NS	0.02	NS	0.2
1335	2540	NS	NS	NS	NS	NS	NS	NS	NS	0.04	NS	0.27	NS	NS	NS	NS	NS	NS	NS	NS	0.05	NS	0.34
1335	2541	NS	NS	NS	NS	NS	NS	NS	NS	0.04	NS	0.25	NS	NS	NS	NS	NS	NS	NS	NS	0.04	NS	0.33
1335	2542	NS	NS	NS	NS	NS	NS	NS	NS	0.04	NS	0.24	NS	NS	NS	NS	NS	NS	NS	NS	0.05	NS	0.32
1335	2543	NS	NS	NS	NS	NS	NS	NS	NS	0.05	NS	0.25	NS	NS	NS	NS	NS	NS	NS	NS	0.07	NS	0.35
1336	2536	NS	NS	NS	NS	0.02	NS	NS	NS	NS	NS	NS	NS	0.07	NS	NS	0.02	NS	NS	NS	NS	NS	NS
1336	2538	NS	NS	NS	NS	NS	NS	NS	NS	0.02	NS	0.24	NS	NS	NS	NS	NS	NS	NS	NS	0.02	NS	0.27
1336	2539	NS	NS	NS	NS	NS	NS	NS	NS	0.01	NS	0.15	NS	NS	NS	NS	NS	NS	NS	NS	0.01	NS	0.16
1336	2540	NS	NS	NS	NS	NS	NS	NS	NS	0.04	NS	0.27	NS	NS	NS	NS	NS	NS	NS	NS	0.05	NS	0.34
1336	2541	NS	NS	NS	NS	NS	NS	NS	NS	0.04	NS	0.26	NS	NS	NS	NS	NS	NS	NS	NS	0.04	NS	0.33
1336	2542	NS	NS	NS	NS	NS	NS	NS	NS	0.04	NS	0.25	NS	NS	NS	NS	NS	NS	NS	NS	0.05	NS	0.33
1336	2543	NS	NS	NS	NS	NS	NS	NS	NS	0.05	NS	0.26	NS	NS	NS	NS	NS	NS	NS	NS	0.07	NS	0.35
1339	2540	NS	NS	NS	NS	NS	NS	NS	NS	0.02	NS	0.12	NS	NS	NS	NS	NS	NS	NS	NS	0.01	NS	0.14
1340	2538	NS	NS	NS	NS	NS	NS	NS	NS	0.02	NS	0.07	NS	NS	NS	NS	NS	NS	NS	NS	0.02	NS	0.09
1340	2540	NS	NS	NS	NS	NS	NS	NS	NS	0.02	NS	0.12	NS	NS	NS	NS	NS	NS	NS	NS	0.01	NS	0.14
1340	2542	NS	NS	NS	NS	NS	NS	NS	NS	0.02	NS	0.1	NS	NS	NS	NS	NS	NS	NS	NS	0.01	NS	0.09
1341	2538	NS	NS	NS	NS	NS	NS	NS	NS	0.02	NS	0.07	NS	NS	NS	NS	NS	NS	NS	NS	0.02	NS	0.09
1341	2540	NS	NS	NS	NS	NS	NS	NS	NS	0.02	NS	0.12	NS	NS	NS	NS	NS	NS	NS	NS	0.01	NS	0.14
1341	2542	NS	NS	NS	NS	NS	NS	NS	NS	0.02	NS	0.1	NS	NS	NS	NS	NS	NS	NS	NS	0.01	NS	0.09
1342	2538	NS	NS	NS	NS	NS	NS	NS	NS	0.02	NS	0.07	NS	NS	NS	NS	NS	NS	NS	NS	0.02	NS	0.09
1342	2540	NS	NS	NS	NS	NS	NS	NS	NS	0.01	NS	0.12	NS	NS	NS	NS	NS	NS	NS	NS	0.01	NS	0.13
1342	2542	NS	NS	NS	NS	NS	NS	NS	NS	0.02	NS	0.1	NS	NS	NS	NS	NS	NS	NS	NS	0.01	NS	0.09
1343	2545	NS	NS	NS	NS	NS	NS	NS	NS	NS	NS	0.09	NS	NS	NS	NS	NS	NS	NS	NS	NS	NS	0.08
1494	2536	NS	NS	NS	NS	NS	NS	0.01	NS	NS	NS	NS	NS	0.03	NS	NS	NS	NS	0.01	NS	NS	NS	NS
1495	2536	NS	NS	NS	NS	NS	NS	0.02	NS	NS	NS	NS	NS	0.01	NS	NS	NS	NS	0.03	NS	NS	NS	NS
1496	2536	NS	NS	NS	NS	NS	NS	0.02	NS	NS	NS	NS	NS	0.02	NS	NS	NS	NS	0.02	NS	NS	NS	NS
1497	2536	NS	NS	NS	NS	NS	NS	0.01	NS	NS	NS	NS	NS	0.25	NS	NS	NS	NS	0.01	NS	NS	NS	NS
1505	1950	NS	NS	NS	NS	NS	NS	NS	0.03	NS	NS	NS	NS	NS	NS	NS	NS	NS	NS	0.03	NS	NS	NS
1505	1952	NS	NS	NS	NS	NS	NS	NS	0.01	NS	NS	NS	NS	NS	NS	NS	NS	NS	NS	0.01	NS	NS	NS
1505	1954	NS	NS	NS	NS	NS	NS	NS	0.01	NS	NS	NS	NS	NS	NS	NS	NS	NS	NS	0.01	NS	NS	NS
1506	1950	NS	NS	NS	NS	NS	NS	NS	0.03	NS	NS	NS	NS	NS	NS	NS	NS	NS	NS	0.03	NS	NS	NS
1506	1952	NS	NS	NS	NS	NS	NS	NS	0.01	NS	NS	NS	NS	NS	NS	NS	NS	NS	NS	0.01	NS	NS	NS
1506	1954	NS	NS	NS	NS	NS	NS	NS	0.01	NS	NS	NS	NS	NS	NS	NS	NS	NS	NS	0.01	NS	NS	NS
1507	1950	NS	NS	NS	NS	NS	NS	NS	0.44	NS	NS	NS	NS	NS	NS	NS	NS	NS	NS	0.51	NS	NS	NS
1507	1952	NS	NS	NS	NS	NS	NS	NS	0.02	NS	NS	NS	NS	NS	NS	NS	NS	NS	NS	0.01	NS	NS	NS
1507	1953	NS	NS	NS	NS	NS	NS	NS	0.03	NS	NS	NS	NS	NS	NS	NS	NS	NS	NS	0.03	NS	NS	NS
1507	1954	NS	NS	NS	NS	NS	NS	NS	0.04	NS	NS	NS	NS	NS	NS	NS	NS	NS	NS	0.03	NS	NS	NS
1508	1949	NS	NS	0.04	NS	NS	NS	NS	NS	NS	NS	NS	NS	NS	0.01	NS	NS	NS	NS	NS	NS	NS	NS
1508	1950	NS	NS	NS	NS	NS	NS	NS	0.2	NS	NS	NS	NS	NS	NS	NS	NS	NS	NS	0.23	NS	NS	NS
1508	1953	NS	NS	NS	NS	NS	NS	NS	0.04	NS	NS	NS	NS	NS	NS	NS	NS	NS	NS	0.03	NS	NS	NS
1572	2539	NS	NS	NS	NS	NS	NS	NS	0.02	0.01	NS	NS	NS	NS	NS	NS	NS	NS	NS	0.02	0.01	NS	NS
1572	2541	NS	NS	NS	NS	NS	NS	NS	0.03	0.08	NS	NS	NS	NS	NS	NS	NS	NS	NS	0.03	0.09	NS	NS
1573	2538	NS	NS	NS	NS	NS	NS	NS	NS	NS	NS	0.04	NS	0.04	NS	NS	NS	NS	NS	NS	NS	NS	0.04
1573	2540	NS	NS	NS	NS	NS	NS	NS	NS	NS	NS	0.09	NS	0.03	NS	NS	NS	NS	NS	NS	NS	NS	0.11
1573	2543	NS	NS	NS	NS	NS	NS	NS	0.01	NS	NS	NS	NS	0.03	NS	NS	NS	NS	NS	0.01	NS	NS	NS
1574	2539	NS	NS	NS	NS	0.06	NS	NS	NS	NS	NS	0.18	NS	NS	NS	NS	0.05	NS	NS	NS	NS	NS	0.2
1574	2540	NS	NS	NS	NS	0.05	NS	NS	NS	NS	NS	0.19	NS	NS	NS	NS	0.04	NS	NS	NS	NS	NS	0.21
1574	2541	NS	NS	NS	NS	0.02	NS	NS	NS	NS	NS	0.14	NS	NS	NS	NS	0.01	NS	NS	NS	NS	NS	0.16
1574	2542	NS	NS	NS	NS	0.02	NS	NS	NS	NS	NS	0.18	NS	NS	NS	NS	0.01	NS	NS	NS	NS	NS	0.2
1574	2544	NS	NS	NS	NS	NS	NS	NS	0.34	NS	NS	NS	NS	0.12	NS	NS	NS	NS	NS	0.43	NS	NS	NS
1575	2540	NS	NS	NS	NS	0.04	NS	NS	NS	NS	NS	0.14	NS	NS	NS	NS	0.02	NS	NS	NS	NS	NS	0.16
1575	2542	NS	NS	NS	NS	0.02	NS	NS	NS	NS	NS	0.13	NS	NS	NS	NS	0.01	NS	NS	NS	NS	NS	0.15
1575	2544	NS	NS	NS	NS	NS	NS	NS	0.25	NS	NS	NS	NS	0.05	NS	NS	NS	NS	NS	0.32	NS	NS	NS
1576	2543	NS	NS	NS	NS	NS	NS	NS	0.01	NS	NS	NS	NS	NS	NS	NS	NS	NS	NS	0.01	NS	NS	NS
1579	2540	NS	NS	NS	NS	NS	NS	NS	NS	0.02	NS	0.16	NS	NS	NS	NS	NS	NS	NS	NS	0.02	NS	0.18
1580	2539	NS	NS	NS	NS	NS	NS	NS	0.08	NS	NS	0.45	NS	NS	NS	NS	NS	NS	NS	0.07	NS	NS	0.48
1580	2540	NS	NS	NS	NS	NS	NS	NS	0.08	NS	NS	0.47	NS	NS	NS	NS	NS	NS	NS	0.07	NS	NS	0.5
1581	2544	NS	NS	NS	NS	NS	NS	0.01	0.37	NS	NS	NS	NS	NS	NS	NS	NS	NS	0.02	0.41	NS	NS	NS
1582	2538	NS	NS	NS	NS	NS	NS	NS	NS	0.03	NS	0.18	NS	NS	NS	NS	NS	NS	NS	NS	0.04	NS	0.22
1582	2539	NS	NS	NS	NS	NS	NS	NS	NS	0.06	NS	0.2	NS	NS	NS	NS	NS	NS	NS	NS	0.07	NS	0.26
1582	2540	NS	NS	NS	NS	NS	NS	NS	NS	0.02	NS	0.17	NS	NS	NS	NS	NS	NS	NS	NS	0.02	NS	0.2
1582	2541	NS	NS	NS	NS	NS	NS	NS	NS	0.02	NS	0.15	NS	NS	NS	NS	NS	NS	NS	NS	0.02	NS	0.16
1582	2542	NS	NS	NS	NS	NS	NS	NS	NS	0.02	NS	0.17	NS	NS	NS	NS	NS	NS	NS	NS	0.02	NS	0.18
1583	2544	NS	NS	NS	NS	NS	NS	0.09	0.02	NS	NS	NS	NS	NS	NS	NS	NS	NS	0.12	0.01	NS	NS	NS
1584	2544	NS	NS	NS	NS	NS	NS	0.03	0.02	NS	NS	NS	NS	NS	NS	NS	NS	NS	0.02	0.02	NS	NS	NS
1586	2541	0.19	NS	NS	NS	NS	NS	NS	NS	NS	NS	0.06	0.25	NS	NS	NS	NS	NS	NS	NS	NS	NS	0.08
1587	2539	NS	NS	NS	NS	0.08	NS	NS	NS	NS	NS	0.03	NS	NS	NS	NS	0.08	NS	NS	NS	NS	NS	0.04
1587	2540	NS	NS	NS	NS	0.07	NS	NS	NS	NS	NS	0.03	NS	NS	NS	NS	0.08	NS	NS	NS	NS	NS	0.03
1588	2538	NS	NS	NS	NS	0.15	NS	NS	NS	NS	NS	0.05	NS	NS	NS	NS	0.13	NS	NS	NS	NS	NS	0.05
1588	2539	NS	NS	NS	NS	0.07	NS	NS	NS	NS	NS	0.03	NS	NS	NS	NS	0.08	NS	NS	NS	NS	NS	0.03
1588	2540	NS	NS	NS	NS	0.08	NS	NS	NS	NS	NS	0.03	NS	NS	NS	NS	0.08	NS	NS	NS	NS	NS	0.04
2059	2544	NS	NS	NS	NS	0.16	NS	NS	NS	NS	NS	0.13	NS	NS	NS	NS	0.16	NS	NS	NS	NS	NS	0.15
2060	2544	NS	NS	NS	NS	0.09	NS	NS	NS	NS	NS	0.03	NS	NS	NS	NS	0.08	NS	NS	NS	NS	NS	0.03
2139	4305	NS	NS	NS	NS	NS	NS	NS	0.02	0.05	NS	NS	NS	NS	NS	NS	NS	NS	NS	0.03	0.04	NS	NS
2373	2544	NS	NS	NS	NS	NS	NS	0.06	0.04	NS	NS	NS	NS	NS	NS	NS	NS	NS	0.09	0.04	NS	NS	NS
2373	2545	NS	NS	NS	NS	NS	NS	0.05	0.06	NS	NS	NS	NS	NS	NS	NS	NS	NS	0.08	0.06	NS	NS	NS
2374	2544	NS	NS	NS	NS	NS	NS	0.03	0.01	NS	NS	NS	NS	NS	NS	NS	NS	NS	0.05	0.01	NS	NS	NS
2374	2545	NS	NS	NS	NS	NS	NS	0.04	0.02	NS	NS	NS	NS	NS	NS	NS	NS	NS	0.06	0.02	NS	NS	NS
2379	2536	NS	NS	NS	NS	NS	0.08	0.05	NS	NS	NS	NS	NS	NS	NS	NS	NS	0.1	0.08	NS	NS	NS	NS
2379	2539	NS	NS	NS	NS	0.13	NS	NS	NS	NS	NS	0.22	NS	NS	NS	NS	0.08	NS	NS	NS	NS	NS	0.3
2379	2540	NS	NS	NS	NS	0.04	NS	NS	NS	NS	NS	0.18	NS	NS	NS	NS	0.03	NS	NS	NS	NS	NS	0.26
2380	2536	NS	NS	NS	NS	NS	0.08	0.01	NS	NS	NS	NS	NS	NS	NS	NS	NS	0.12	0.02	NS	NS	NS	NS
2381	2539	NS	NS	NS	NS	0.04	NS	NS	NS	NS	NS	0.08	NS	NS	NS	NS	0.03	NS	NS	NS	NS	NS	0.08
2381	2540	NS	NS	NS	NS	0.08	NS	NS	NS	NS	NS	0.12	NS	NS	NS	NS	0.09	NS	NS	NS	NS	NS	0.13
2382	2539	NS	NS	NS	NS	0.02	NS	NS	NS	NS	NS	0.05	NS	NS	NS	NS	0.02	NS	NS	NS	NS	NS	0.04
2382	2540	NS	NS	NS	NS	0.03	NS	NS	NS	NS	NS	0.06	NS	NS	NS	NS	0.03	NS	NS	NS	NS	NS	0.05
2384	2536	NS	NS	NS	NS	NS	0.06	0.01	NS	NS	NS	NS	NS	NS	NS	NS	NS	0.08	0.02	NS	NS	NS	NS
2384	2539	NS	NS	NS	NS	0.04	NS	NS	NS	NS	NS	0.08	NS	NS	NS	NS	0.05	NS	NS	NS	NS	NS	0.07
2384	2540	NS	NS	NS	NS	0.09	NS	NS	NS	NS	NS	0.03	NS	NS	NS	NS	0.11	NS	NS	NS	NS	NS	0.01
2385	2537	NS	NS	NS	NS	NS	NS	NS	NS	0.02	0.01	NS	NS	NS	NS	NS	NS	NS	NS	NS	0.01	0.01	NS
2385	2539	NS	NS	NS	NS	0.02	NS	NS	NS	NS	NS	0.03	NS	NS	NS	NS	0.02	NS	NS	NS	NS	NS	0.03
2385	2540	NS	NS	NS	NS	0.19	NS	NS	NS	NS	NS	0.07	NS	NS	NS	NS	0.25	NS	NS	NS	NS	NS	0.02
2387	2546	NS	NS	NS	NS	NS	NS	NS	NS	0.03	NS	0.03	NS	NS	NS	NS	NS	NS	NS	NS	0.03	NS	0.01
2388	2546	NS	NS	NS	NS	NS	NS	NS	NS	0.03	NS	0.06	NS	NS	NS	NS	NS	NS	NS	NS	0.03	NS	0.05
2389	2546	NS	NS	NS	NS	NS	NS	NS	NS	0.01	NS	0.03	NS	NS	NS	NS	NS	NS	NS	NS	0.01	NS	0.01
2419	2539	0.1	NS	NS	NS	0.02	NS	NS	NS	NS	NS	NS	0.09	NS	NS	NS	0.02	NS	NS	NS	NS	NS	NS
2419	2541	NS	NS	NS	NS	0.02	0.03	NS	NS	NS	NS	NS	NS	NS	NS	NS	0.01	0.02	NS	NS	NS	NS	NS
2422	2537	NS	NS	NS	NS	NS	NS	NS	NS	0.02	NS	NS	NS	0.02	NS	NS	NS	NS	NS	NS	0.01	NS	NS
2423	2536	NS	NS	NS	NS	0.03	0.07	NS	NS	NS	NS	NS	NS	NS	NS	NS	0.04	0.09	NS	NS	NS	NS	NS
2423	2540	0.15	NS	NS	NS	0.03	NS	NS	NS	NS	NS	NS	0.09	NS	NS	NS	0.03	NS	NS	NS	NS	NS	NS
1284	2545	0.33	NS	NS	NS	NS	NS	NS	0.03	NS	NS	NS	0.23	NS	NS	NS	NS	NS	NS	0.04	NS	NS	NS
1285	2545	0.23	NS	NS	NS	NS	NS	NS	0.1	NS	NS	NS	0.16	NS	NS	NS	NS	NS	NS	0.12	NS	NS	NS
1286	2542	0.23	NS	NS	NS	NS	0.38	NS	NS	NS	NS	NS	0.28	NS	NS	NS	NS	0.33	NS	NS	NS	NS	NS
1286	2545	0.53	NS	NS	NS	NS	NS	NS	NS	NS	NS	0.02	0.35	NS	NS	NS	NS	NS	NS	NS	NS	NS	0.02
1287	2535	0.17	NS	NS	NS	NS	NS	NS	NS	NS	NS	0.02	0.22	NS	NS	NS	NS	NS	NS	NS	NS	NS	0.01
1288	2537	0.08	NS	NS	NS	NS	NS	NS	NS	NS	NS	0.08	0.1	NS	NS	NS	NS	NS	NS	NS	NS	NS	0.1
1288	2543	0.16	NS	NS	NS	NS	NS	NS	NS	NS	NS	0.05	0.22	NS	NS	NS	NS	NS	NS	NS	NS	NS	0.07
1288	2544	0.09	NS	NS	NS	NS	NS	NS	NS	NS	NS	0.06	0.15	NS	NS	NS	NS	NS	NS	NS	NS	NS	0.1
1205	2537	NS	NS	NS	NS	NS	NS	NS	NS	0.02	NS	NS	NS	NS	NS	NS	NS	NS	NS	NS	0.02	NS	NS
1214	2536	NS	NS	NS	NS	NS	NS	NS	NS	0.02	NS	NS	NS	NS	NS	NS	NS	NS	NS	NS	0.03	NS	NS
1340	2545	NS	NS	NS	NS	NS	NS	NS	NS	NS	NS	0.09	NS	NS	NS	NS	NS	NS	NS	NS	NS	NS	0.08
1341	2545	NS	NS	NS	NS	NS	NS	NS	NS	NS	NS	0.09	NS	NS	NS	NS	NS	NS	NS	NS	NS	NS	0.08
1500	2536	NS	NS	NS	NS	NS	NS	0.04	NS	NS	NS	NS	NS	NS	NS	NS	NS	NS	0.04	NS	NS	NS	NS
1505	2536	NS	NS	NS	NS	NS	NS	0.04	NS	NS	NS	NS	NS	NS	NS	NS	NS	NS	0.03	NS	NS	NS	NS
1506	2536	NS	NS	NS	NS	NS	NS	0.04	NS	NS	NS	NS	NS	NS	NS	NS	NS	NS	0.03	NS	NS	NS	NS
1583	2537	NS	NS	NS	NS	NS	NS	NS	NS	NS	NS	NS	NS	NS	NS	NS	NS	NS	NS	NS	NS	NS	NS
2380	2539	NS	NS	NS	NS	0.24	NS	NS	NS	NS	NS	NS	NS	NS	NS	NS	0.3	NS	NS	NS	NS	NS	NS
2387	2544	NS	NS	NS	NS	NS	NS	NS	NS	NS	NS	NS	NS	0.06	NS	NS	NS	NS	NS	NS	NS	NS	NS
538	2537	NS	NS	NS	NS	NS	NS	NS	NS	0.05	NS	NS	NS	NS	NS	NS	NS	NS	NS	NS	0.06	NS	NS
539	2537	NS	NS	NS	NS	NS	NS	NS	NS	0.05	NS	NS	NS	NS	NS	NS	NS	NS	NS	NS	0.07	NS	NS
928	2542	NS	NS	NS	NS	0.11	NS	NS	NS	NS	NS	NS	NS	NS	NS	NS	0.18	NS	NS	NS	NS	NS	NS
1204	2537	NS	NS	0.04	NS	NS	NS	NS	NS	NS	NS	NS	NS	NS	0.01	NS	NS	NS	NS	NS	NS	NS	NS
1206	2536	NS	NS	0.04	NS	NS	NS	NS	NS	NS	NS	NS	NS	NS	0.01	NS	NS	NS	NS	NS	NS	NS	NS
1207	2536	NS	NS	NS	NS	NS	NS	NS	NS	0.03	NS	NS	NS	NS	NS	NS	NS	NS	NS	NS	0.04	NS	NS
1207	2537	NS	NS	NS	NS	NS	NS	NS	NS	0.04	NS	NS	NS	NS	NS	NS	NS	NS	NS	NS	0.05	NS	NS
1208	2536	NS	NS	NS	NS	NS	NS	NS	NS	0.03	NS	NS	NS	NS	NS	NS	NS	NS	NS	NS	0.04	NS	NS
1209	2534	NS	NS	NS	NS	NS	NS	NS	NS	0.03	NS	NS	NS	NS	NS	NS	NS	NS	NS	NS	0.05	NS	NS
1209	2536	NS	NS	NS	NS	NS	NS	NS	NS	0.03	NS	NS	NS	NS	NS	NS	NS	NS	NS	NS	0.03	NS	NS
1209	2537	NS	NS	NS	NS	NS	NS	NS	NS	0.04	NS	NS	NS	NS	NS	NS	NS	NS	NS	NS	0.04	NS	NS
1209	2538	NS	NS	NS	NS	NS	NS	NS	NS	0.03	NS	NS	NS	NS	NS	NS	NS	NS	NS	NS	0.05	NS	NS
1213	2538	NS	NS	NS	NS	NS	NS	NS	NS	0.03	NS	NS	NS	NS	NS	NS	NS	NS	NS	NS	0.04	NS	NS
1328	2537	NS	NS	NS	NS	NS	NS	NS	NS	NS	NS	0.08	NS	NS	NS	NS	NS	NS	NS	NS	NS	NS	0.13
1329	2537	NS	NS	NS	NS	NS	NS	NS	NS	NS	NS	0.09	NS	NS	NS	NS	NS	NS	NS	NS	NS	NS	0.13
1337	2541	NS	NS	NS	NS	NS	NS	NS	NS	NS	NS	0.11	NS	NS	NS	NS	NS	NS	NS	NS	NS	NS	0.1
1337	2543	NS	NS	NS	NS	NS	NS	NS	NS	NS	NS	0.09	NS	NS	NS	NS	NS	NS	NS	NS	NS	NS	0.08
1338	2541	NS	NS	NS	NS	NS	NS	NS	NS	NS	NS	0.15	NS	NS	NS	NS	NS	NS	NS	NS	NS	NS	0.13
1338	2543	NS	NS	NS	NS	NS	NS	NS	NS	NS	NS	0.12	NS	NS	NS	NS	NS	NS	NS	NS	NS	NS	0.1
1338	2545	NS	NS	NS	NS	NS	NS	NS	NS	NS	NS	0.09	NS	NS	NS	NS	NS	NS	NS	NS	NS	NS	0.08
1339	2543	NS	NS	NS	NS	NS	NS	NS	NS	NS	NS	0.12	NS	NS	NS	NS	NS	NS	NS	NS	NS	NS	0.1
1339	2544	NS	NS	NS	NS	NS	NS	NS	NS	NS	NS	0.09	NS	NS	NS	NS	NS	NS	NS	NS	NS	NS	0.08
1339	2545	NS	NS	NS	NS	NS	NS	NS	NS	NS	NS	0.09	NS	NS	NS	NS	NS	NS	NS	NS	NS	NS	0.08
1340	2541	NS	NS	NS	NS	NS	NS	NS	NS	NS	NS	0.15	NS	NS	NS	NS	NS	NS	NS	NS	NS	NS	0.13
1340	2543	NS	NS	NS	NS	NS	NS	NS	NS	NS	NS	0.12	NS	NS	NS	NS	NS	NS	NS	NS	NS	NS	0.1
1341	2541	NS	NS	NS	NS	NS	NS	NS	NS	NS	NS	0.15	NS	NS	NS	NS	NS	NS	NS	NS	NS	NS	0.13
1341	2543	NS	NS	NS	NS	NS	NS	NS	NS	NS	NS	0.12	NS	NS	NS	NS	NS	NS	NS	NS	NS	NS	0.1
1342	2541	NS	NS	NS	NS	NS	NS	NS	NS	NS	NS	0.15	NS	NS	NS	NS	NS	NS	NS	NS	NS	NS	0.12
1342	2543	NS	NS	NS	NS	NS	NS	NS	NS	NS	NS	0.11	NS	NS	NS	NS	NS	NS	NS	NS	NS	NS	0.1
1498	2536	NS	NS	NS	NS	NS	NS	0.03	NS	NS	NS	NS	NS	NS	NS	NS	NS	NS	0.03	NS	NS	NS	NS
1499	2536	NS	NS	NS	NS	NS	NS	0.12	NS	NS	NS	NS	NS	NS	NS	NS	NS	NS	0.12	NS	NS	NS	NS
1505	1949	NS	NS	NS	NS	NS	NS	NS	NS	NS	NS	NS	NS	NS	NS	NS	NS	NS	NS	NS	NS	NS	NS
1505	1953	NS	NS	NS	NS	NS	NS	NS	0.01	NS	NS	NS	NS	NS	NS	NS	NS	NS	NS	0.01	NS	NS	NS
1506	1949	NS	NS	NS	NS	NS	NS	NS	NS	NS	NS	NS	NS	NS	NS	NS	NS	NS	NS	NS	NS	NS	NS
1506	1953	NS	NS	NS	NS	NS	NS	NS	0.01	NS	NS	NS	NS	NS	NS	NS	NS	NS	NS	0.01	NS	NS	NS
1507	1949	NS	NS	NS	NS	NS	NS	NS	NS	NS	NS	NS	NS	NS	NS	NS	NS	NS	NS	NS	NS	NS	NS
1508	1952	NS	NS	NS	NS	NS	NS	NS	NS	NS	NS	NS	NS	NS	NS	NS	NS	NS	NS	NS	NS	NS	NS
1508	1954	NS	NS	NS	NS	NS	NS	NS	NS	NS	NS	NS	NS	NS	NS	NS	NS	NS	NS	NS	NS	NS	NS
1572	2537	NS	NS	NS	NS	NS	NS	NS	0.13	NS	NS	NS	NS	NS	NS	NS	NS	NS	NS	0.19	NS	NS	NS
1572	2544	NS	NS	NS	NS	NS	NS	NS	0.02	NS	NS	NS	NS	NS	NS	NS	NS	NS	NS	0.03	NS	NS	NS
1573	2544	NS	NS	NS	NS	NS	NS	NS	0.02	NS	NS	NS	NS	NS	NS	NS	NS	NS	NS	0.03	NS	NS	NS
1576	2538	NS	NS	NS	NS	NS	NS	NS	NS	NS	NS	NS	NS	NS	NS	NS	NS	NS	NS	NS	NS	NS	NS
1576	2542	NS	NS	NS	NS	NS	NS	NS	0.02	NS	NS	NS	NS	NS	NS	NS	NS	NS	NS	0.02	NS	NS	NS
1578	2537	NS	NS	NS	NS	NS	NS	NS	NS	NS	NS	NS	NS	NS	NS	NS	NS	NS	NS	NS	NS	NS	NS
1578	2538	NS	NS	NS	NS	NS	NS	NS	NS	0.03	NS	NS	NS	NS	NS	NS	NS	NS	NS	NS	0.04	NS	NS
1578	2543	NS	NS	NS	NS	NS	NS	NS	0.13	NS	NS	NS	NS	NS	NS	NS	NS	NS	NS	0.18	NS	NS	NS
1579	2537	NS	NS	NS	NS	NS	NS	NS	NS	NS	NS	NS	NS	NS	NS	NS	NS	NS	NS	NS	NS	NS	NS
1579	2543	NS	NS	NS	NS	NS	NS	NS	0.09	NS	NS	NS	NS	NS	NS	NS	NS	NS	NS	0.1	NS	NS	NS
1579	2544	NS	NS	NS	NS	NS	NS	NS	0.08	NS	NS	NS	NS	NS	NS	NS	NS	NS	NS	0.05	NS	NS	NS
1580	2537	NS	NS	NS	NS	NS	NS	NS	0.15	NS	NS	NS	NS	NS	NS	NS	NS	NS	NS	0.23	NS	NS	NS
1580	2544	NS	NS	NS	NS	NS	NS	0.15	NS	NS	NS	NS	NS	NS	NS	NS	NS	NS	0.15	NS	NS	NS	NS
1584	2537	NS	NS	NS	NS	NS	NS	NS	0.02	NS	NS	NS	NS	NS	NS	NS	NS	NS	NS	0.02	NS	NS	NS
1585	2544	NS	NS	NS	NS	NS	NS	NS	0.07	NS	NS	NS	NS	NS	NS	NS	NS	NS	NS	0.09	NS	NS	NS
1586	2536	0.08	NS	NS	NS	NS	NS	NS	NS	NS	NS	NS	0.11	NS	NS	NS	NS	NS	NS	NS	NS	NS	NS
1588	2535	NS	NS	NS	NS	NS	NS	NS	NS	NS	NS	NS	NS	0.1	NS	NS	NS	NS	NS	NS	NS	NS	NS
2058	2543	NS	NS	NS	NS	0.04	NS	NS	NS	NS	NS	NS	NS	NS	NS	NS	0.05	NS	NS	NS	NS	NS	NS
2058	2544	NS	NS	NS	NS	0.05	NS	NS	NS	NS	NS	NS	NS	NS	NS	NS	0.05	NS	NS	NS	NS	NS	NS
2139	4071	NS	NS	NS	NS	NS	NS	0.08	NS	NS	NS	NS	NS	NS	NS	NS	NS	NS	0.1	NS	NS	NS	NS
2139	4304	NS	NS	NS	NS	NS	NS	NS	NS	0.08	NS	NS	NS	NS	NS	NS	NS	NS	NS	NS	0.07	NS	NS
2380	2540	NS	NS	NS	NS	0.14	NS	NS	NS	NS	NS	NS	NS	NS	NS	NS	0.18	NS	NS	NS	NS	NS	NS
2381	2536	NS	NS	NS	NS	NS	0.04	NS	NS	NS	NS	NS	NS	NS	NS	NS	NS	0.06	NS	NS	NS	NS	NS
2381	2537	NS	NS	NS	NS	NS	NS	NS	NS	0.02	NS	NS	NS	NS	NS	NS	NS	NS	NS	NS	0.02	NS	NS
2382	2536	NS	NS	NS	NS	NS	0.02	NS	NS	NS	NS	NS	NS	NS	NS	NS	NS	0.04	NS	NS	NS	NS	NS
2382	2537	NS	NS	NS	NS	NS	NS	NS	NS	NS	0.01	NS	NS	NS	NS	NS	NS	NS	NS	NS	NS	0.02	NS
2383	2536	NS	NS	NS	NS	NS	0.16	NS	NS	NS	NS	NS	NS	NS	NS	NS	NS	0.22	NS	NS	NS	NS	NS
2383	2537	NS	NS	NS	NS	NS	NS	NS	NS	NS	0.01	NS	NS	NS	NS	NS	NS	NS	NS	NS	NS	0.01	NS
2384	2537	NS	NS	NS	NS	NS	NS	NS	NS	0.02	NS	NS	NS	NS	NS	NS	NS	NS	NS	NS	0.01	NS	NS
2385	2536	NS	NS	NS	NS	NS	0.12	NS	NS	NS	NS	NS	NS	NS	NS	NS	NS	0.19	NS	NS	NS	NS	NS
2386	2546	NS	NS	NS	NS	NS	NS	NS	NS	NS	NS	0.05	NS	NS	NS	NS	NS	NS	NS	NS	NS	NS	0.01
2419	2538	NS	NS	0.09	NS	NS	NS	NS	NS	NS	NS	NS	NS	NS	0.03	NS	NS	NS	NS	NS	NS	NS	NS
2419	2540	0.13	NS	NS	NS	NS	NS	NS	NS	NS	NS	NS	0.11	NS	NS	NS	NS	NS	NS	NS	NS	NS	NS
2423	2541	NS	NS	NS	NS	NS	0.09	NS	NS	NS	NS	NS	NS	NS	NS	NS	NS	0.13	NS	NS	NS	NS	NS
2423	2542	NS	NS	NS	NS	NS	0.11	NS	NS	NS	NS	NS	NS	NS	NS	NS	NS	0.16	NS	NS	NS	NS	NS
1286	2535	0.47	NS	NS	NS	NS	NS	NS	NS	NS	NS	NS	0.95	NS	NS	NS	NS	NS	NS	NS	NS	NS	NS
1286	2536	0.1	NS	NS	NS	NS	NS	NS	NS	NS	NS	NS	0.18	NS	NS	NS	NS	NS	NS	NS	NS	NS	NS
1286	2537	NS	NS	NS	NS	NS	NS	NS	NS	0.01	NS	NS	NS	NS	NS	NS	NS	NS	NS	NS	0.01	NS	NS
1290	2537	NS	NS	NS	NS	NS	NS	NS	NS	NS	NS	0.05	NS	NS	NS	NS	NS	NS	NS	NS	NS	NS	0.07
1291	2537	NS	NS	NS	NS	NS	NS	NS	NS	NS	NS	0.1	NS	NS	NS	NS	NS	NS	NS	NS	NS	NS	0.13
